# Supplementary material for: Building long-term empathy: A large-scale comparison of traditional and virtual reality perspective-taking
Source: PLoS One. 2018 Oct 17;13(10):e0204494. doi: 10.1371/journal.pone.0204494 (PMC6192572; doi:10.1371/journal.pone.0204494)
Supplement: S1 Dataset — Contains all of the raw data and open-ended responses used for analysis in Study 1. (XLSX) [file pone.0204494.s004.xlsx]

## Sheet: Time0_pre
PID	Condition	age	gender	EC1	PT1	EC2	PD1	PT2	EC3	PD2	PT3	PD3	EC4	PT4	PD4	EC5	PD5	EC6	PT5	EC7	PD6	PT6	PD7	PT7	C1	C2	C3	C4	C5	C6	IT1	IT2	IT3	IT4	IT5	IT6
01c1	1	34	2	4	1	1	3	4	5	1	4	2	2	2	1	1	5	3	5	4	1	5	1	5	5	5	4	4	2	2	2	5	1	7	3	7
01c2	2	22	1	4	1	3	1	4	5	1	3	4	4	4	1	1	4	4	5	3	1	4	1	4	7	7	7	2	5	1	1	6	1	6	1	6
02c2	2	38	2	4	2	2	2	5	5	2	4	3	2	3	2	2	5	4	5	4	2	4	2	3	4	2	4	5	6	6	3	3	5	3	3	3
03c1	1	23	2	4	2	1	3	4	2	4	4	2	2	2	4	1	4	5	5	5	3	4	4	4	3	4	4	4	6	5	5	6	4	4	5	3
03c2	2	22	1	4	2	2	4	5	5	3	4	2	2	2	3	2	4	5	4	4	2	4	3	4	6	5	5	2	5	3	6	4	5	4	5	5
04c1	1	26	1	5	2	1	4	5	3	3	4	2	1	2	4	1	1	4	5	4	3	3	3	4	4	2	5	5	3	2	3	6	1	7	2	6
05c1	1	33	2	5	1	1	3	5	5	4	5	2	1	2	2	1	3	4	5	4	3	4	2	5	5	3	5	5	5	5	5	3	5	3	5	4
05c2	2	26	2	4	3	2	1	3	5	4	4	1	2	4	3	1	5	4	4	4	1	4	4	4	2	2	2	4	6	6	6	2	7	2	6	2
06c1	1	23	1	3	3	3	2	4	4	3	3	3	2	3	2	2	4	4	4	4	2	3	3	3	5	5	5	5	6	2	5	3	4	2	3	3
06c2	2	31	2	5	1	2	3	5	5	1	5	5	1	1	3	1	4	4	5	2	1	3	1	5	6	6	6	6	3	2	6	5	2	1	2	4
07c1	1	29	2	4	2	1	3	4	4	3	4	4	2	1	4	1	3	5	4	5	3	4	3	4	4	4	4	4	5	3	5	3	5	4	5	3
07c2	2	32	1	4	2	3	2	5	4	2	4	2	1	3	2	1	5	5	5	3	1	4	1	4	3	3	3	3	3	3	2	3	3	3	3	2
08c1	1	22	2	5	1	1	3	4	4	4	5	3	2	2	4	2	3	5	5	5	3	4	4	4	6	6	5	5	7	7	6	4	6	3	7	6
08c2	2	18	1	5	2	2	1	4	5	1	5	4	1	3	1	2	5	5	4	3	1	2	1	2	7	7	7	7	3	3	2	6	2	6	2	7
09c1	1	18	2	5	3	2	5	3	4	4	4	3	1	2	4	2	1	4	3	4	3	4	4	2	5	5	5	5	3	3	3	5	3	4	3	5
09c2	2	24	1	4	2	2	2	5	4	3	4	4	2	2	2	1	3	4	4	4	2	4	4	4	6	6	4	6	6	7	6	5	2	3	3	3
10c1	1	29	1	1	1	2	3	4	4	2	5	3	2	3	2	1	3	1	4	4	3	5	2	4	5	5	5	5	2	3	2	3	2	3	2	3
10c2	2	23	2	4	2	2	2	5	5	4	4	2	2	4	1	1	4	4	5	5	1	5	1	5	2	2	4	1	7	6	6	1	7	1	7	1
11c2	2	41	2	5	2	4	5	4	4	4	4	2	2	3	4	1	1	5	4	4	4	2	4	2	6	2	5	2	6	2	2	6	2	6	2	6
12c1	1	20	2	4	2	2	3	4	4	5	4	2	2	4	4	2	4	4	4	4	2	3	2	4	5	5	5	5	3	3	3	5	3	5	3	5
12c2	2	24	2	4	2	2	2	4	4	3	4	5	2	3	2	1	5	2	4	2	1	4	1	4	5	4	5	5	5	4	2	5	3	5	2	5
13c1	1	24	1	4	1	1	3	5	3	2	4	4	3	1	2	2	5	3	5	2	1	4	4	2	1	2	5	5	4	3	3	4	2	1	5	2
13c2	2	20	2	3	3	4	2	5	4	3	3	3	2	2	3	2	4	3	5	2	2	3	2	3	5	5	5	5	2	2	1	6	1	6	1	6
14c1	1	19	2	4	3	2	4	3	4	4	4	3	2	2	2	2	4	4	4	3	3	4	2	4	5	4	5	5	5	4	3	5	3	5	3	5
14c2	2	30	2	3	1	2	4	5	5	2	3	3	2	1	3	1	3	4	3	4	3	3	3	2	4	4	4	4	4	4	4	4	4	4	4	4
15c1	1	26	2	4	2	3	5	4	4	5	4	2	3	1	5	2	2	4	4	4	4	4	3	4	5	5	5	3	5	3	3	5	3	3	4	3
15c2	2	28	1	4	2	1	3	5	4	4	4	3	2	2	3	2	3	4	5	4	2	3	2	4	4	2	4	5	5	5	4	5	3	6	4	5
16c1	1	21	1	4	1	2	3	5	5	4	5	2	2	2	2	1	3	5	5	4	3	5	3	4	6	6	6	5	2	1	1	6	1	6	1	6
16c2	2	25	1	4	2	2	4	3	4	3	3	3	4	3	3	2	3	4	4	4	3	4	3	4	5	5	6	6	5	5	5	4	4	5	5	4
17c2	2	26	1	4	1	1	4	4	5	3	5	4	1	2	3	1	4	4	4	4	2	4	1	4	4	4	4	4	4	4	2	2	2	6	2	6
18c1	1	19	2	4	2	2	3	4	4	4	4	4	2	2	4	2	3	4	3	4	2	3	2	4	4	5	4	5	4	3	5	3	4	3	3	4
18c2	2	17	1	3	2	3	4	5	4	2	5	3	3	2	2	2	4	4	5	3	2	3	1	3	6	6	6	6	3	4	5	3	4	5	3	6
19c1	1	23	2	4	3	1	2	4	5	1	4	3	1	3	1	1	4	5	4	4	2	4	4	3	5	5	5	3	4	5	6	3	6	5	5	4
19c2	2	26	1	4	1	2	2	5	5	2	5	4	2	2	1	1	4	4	5	3	1	4	1	4	6	5	6	6	2	2	2	6	2	6	2	6
20c1	1	20	2	4	4	5	4	3	4	4	4	4	1	2	3	2	2	4	4	4	3	3	4	4	3	3	3	3	5	5	4	3	3	4	3	4
20c2	2	57	2	5	2	2	2	5	4	2	4	4	2	2	4	2	4	5	5	5	1	4	1	4	5	5	5	5	4	3	3	5	3	5	3	6
21c1	1	22	1	4	1	1	2	4	4	1	4	5	3	3	1	4	4	4	4	1	1	3	1	4	5	5	5	5	3	3	2	5	2	6	2	6
21c2	2	30	2	5	1	1	4	5	5	3	5	2	1	1	1	1	4	5	5	3	2	5	3	5	4	4	3	3	5	5	1	4	1	7	1	7
22c1	1	20	2	3	4	1	1	4	4	2	4	4	2	2	2	2	5	4	5	2	1	4	1	4	6	6	6	6	2	2	2	3	2	5	2	5
22c2	2	18	2	4	2	2	4	4	4	4	4	3	2	2	3	2	3	4	4	4	3	3	2	4	5	4	4	5	4	2	3	5	3	5	3	5
23c1	1	23	1	4	1	2	1	3	4	4	4	4	2	4	3	2	4	4	2	4	2	3	2	3	6	6	5	7	2	2	3	3	3	3	3	3
23c2	2	22	2	5	1	1	1	5	5	1	5	4	2	1	2	1	5	5	5	3	1	4	1	4	5	3	3	3	3	6	4	4	5	3	5	3
24c1	1	19	2	4	2	1	5	3	4	3	5	1	2	2	3	2	3	3	4	5	2	3	2	5	7	6	7	4	4	2	3	5	3	5	3	5
24c2	2	19	1	4	1	1	3	3	4	4	4	3	2	2	3	1	3	4	5	4	2	4	2	4	4	3	2	5	5	5	3	5	2	5	2	6
25c1	1	22	2	5	2	2	4	5	5	2	5	2	1	4	5	1	2	5	4	4	3	5	3	4	6	6	6	6	3	2	2	6	2	5	2	6
25c2	2	19	2	3	2	3	5	4	5	4	4	2	2	3	4	2	2	3	4	3	2	2	2	4	5	5	5	5	3	3	3	5	3	3	2	4
26c1	1	19	2	4	1	2	2	4	4	2	4	4	2	1	2	1	4	4	4	4	1	4	1	4	2	2	2	2	5	5	5	1	5	1	3	1
26c2	2	15	1	4	2	3	3	4	4	4	5	4	3	2	4	2	3	4	5	2	1	5	2	5	5	5	4	4	6	2	3	4	4	3	3	4
26c2	2	28	1	4	2	2	4	1	4	2	4	2	2	4	2	2	4	4	4	4	4	3	3	4	5	5	5	4	6	2	2	4	2	5	3	5
27c1	1	20	1	4	3	3	3	4	4	2	4	2	2	2	2	2	3	3	4	3	2	4	2	4	5	4	4	5	5	4	3	4	3	4	4	4
28c1	1	21	2	4	2	2	4	3	4	4	4	2	2	2	4	2	3	4	4	4	3	3	3	2	5	4	3	5	3	3	3	5	4	4	3	4
28c2	2	20	2	5	3	1	3	4	4	3	4	1	1	3	4	1	3	5	3	4	3	4	4	4	5	7	5	5	2	2	1	6	2	7	1	7
29c1	1	22	1	3	3	4	4	5	4	5	4	4	5	2	4	2	2	2	4	2	4	3	3	4	4	2	3	3	7	5	5	2	5	3	6	3
29c2	2	24	2	4	2	1	5	5	5	4	5	4	3	1	4	1	4	1	5	4	1	5	2	5	5	2	4	5	3	1	1	6	1	6	1	3
30c1	1	21	1	4	2	2	4	5	4	4	2	4	3	1	3	2	4	3	4	2	1	2	1	3	4	5	5	3	5	2	3	5	3	6	3	5
30c2	2	19	2	4	3	1	5	4	4	5	4	1	1	4	5	1	1	4	3	4	5	3	5	5	6	5	4	4	6	4	6	2	6	2	6	2
31c1	1	19	2	4	2	2	4	4	4	3	5	3	2	2	2	1	4	4	4	4	1	4	3	4	6	4	4	3	5	4	1	5	2	6	2	5
31c2	2	19	2	4	3	3	2	4	5	2	4	3	2	2	2	2	4	4	4	2	2	3	2	2	5	5	5	5	3	4	2	5	2	5	2	5
32c1	1	19	1	4	2	1	3	5	5	2	3	4	1	1	2	2	4	4	4	5	2	4	2	4	4	4	4	4	4	4	2	7	2	6	1	6
32c2	2	19	1	4	2	2	3	4	3	4	3	4	3	2	1	2	4	4	5	4	2	3	2	4	4	3	6	4	4	5	4	5	3	4	3	5
33c1	1	20	2	4	4	3	4	4	4	4	4	3	3	2	4	2	3	3	4	3	2	4	2	4	3	3	3	3	5	5	5	2	5	3	4	3
33c2	2	20	2	5	2	1	2	5	5	3	5	4	1	1	2	1	4	5	5	4	2	4	3	4	5	5	5	5	3	1	1	7	2	7	1	7
34c1	1	20	2	5	1	2	3	5	4	3	5	2	2	2	4	2	2	4	5	4	4	4	2	5	3	3	4	5	5	6	5	3	5	2	5	3
34c2	2	22	2	4	4	3	5	1	4	3	1	2	2	4	4	3	1	4	2	4	5	1	2	1	2	1	5	3	1	1	5	1	5	1	6	1
35c1	1	22	2	4	2	2	5	4	5	5	4	2	1	2	4	2	4	5	5	5	3	4	3	4	5	2	6	4	7	5	3	4	3	2	4	4
35c2	2	20	1	4	1	4	2	4	4	3	2	3	2	4	2	4	4	4	4	2	1	2	1	2	2	2	3	3	6	6	5	2	5	3	6	3
36c1	1	22	2	5	1	2	4	5	5	3	5	3	4	2	4	1	3	5	5	4	4	5	3	4	3	1	2	2	5	5	5	3	6	3	5	3
36c2	2	19	2	4	2	2	4	4	4	4	4	2	2	2	4	2	3	5	4	4	3	3	3	3	5	5	5	5	3	5	2	4	2	4	3	5
37c1	1	22	1	1	1	5	1	3	1	1	2	5	5	3	1	5	5	4	3	2	1	2	1	1	6	6	6	7	1	4	2	1	2	1	2	1
37c2	2	18	3	5	2	1	4	5	4	5	5	2	2	2	3	2	4	4	4	5	3	3	1	3	1	1	1	1	1	2	6	1	5	2	5	1
38c1	1	21	2	5	4	2	4	4	4	5	4	3	3	1	4	2	3	4	4	3	2	4	3	4	6	5	5	3	5	3	4	3	3	5	3	5
38c2	2	18	2	5	2	1	3	4	5	4	5	1	1	1	2	1	3	5	4	5	3	4	2	4	3	2	2	4	1	7	1	2	2	6	5	5
39c2	2	19	2	2	2	4	2	4	4	4	3	4	4	2	2	2	4	2	3	3	2	2	1	2	5	5	6	6	3	3	3	5	3	3	3	4
39c1	1	22	2	4	2	3	4	4	4	5	3	2	2	1	5	1	2	5	4	5	4	2	4	3	4	4	3	3	7	7	7	2	7	2	6	6
41c2	2	20	2	5	2	2	3	4	5	3	4	3	2	2	3	2	3	4	4	4	3	4	3	4	6	6	6	6	3	3	3	3	3	5	3	5
42c1	1	21	2	4	3	2	4	5	3	4	3	4	2	3	2	1	3	4	4	3	1	3	1	3	5	4	5	5	3	3	5	3	5	4	5	5
42c2	2	23	1	3	2	2	2	4	4	3	4	4	3	4	2	2	5	4	4	4	1	4	2	4	5	5	5	5	3	4	6	4	5	2	5	3
43c1	1	22	2	5	1	1	4	3	4	3	4	2	2	3	4	1	3	4	4	4	3	2	2	3	4	4	4	4	5	3	3	5	3	5	3	5
43c2	2	23	2	4	2	3	5	5	4	4	5	2	1	2	5	3	3	5	5	4	3	4	4	4	3	3	5	4	6	3	4	4	5	4	4	3
44c1	1	22	2	4	1	1	5	5	4	4	5	2	1	2	5	1	2	5	5	4	3	3	3	1	5	2	5	3	7	6	2	1	6	2	6	1
44c2	2	25	2	4	2	5	2	4	4	4	4	4	3	2	3	4	4	4	4	4	3	4	4	4	3	3	3	3	4	6	5	2	5	2	5	2
45c2	2	21	2	5	2	2	2	5	5	4	4	1	1	1	3	2	3	4	5	4	1	3	1	4	6	5	6	6	3	4	3	4	3	3	3	4
46c1	1	19	2	3	3	4	4	3	4	2	4	4	4	4	2	3	4	3	2	2	2	2	2	2	5	5	5	4	4	3	3	5	3	5	3	5
46c2	2	19	2	4	3	4	3	4	5	5	4	4	3	4	4	1	3	4	4	4	4	3	2	3	4	6	6	5	3	4	1	7	2	6	2	7
47c1	1	25	2	5	3	1	3	4	5	2	4	2	1	1	1	1	4	5	4	5	1	3	2	4	1	1	1	1	7	7	6	2	6	2	6	2
47c2	2	19	2	4	3	1	3	4	5	4	4	2	2	2	5	1	3	4	4	3	2	4	2	4	6	5	5	5	2	2	2	6	2	6	2	6
48c1	1	24	2	3	2	3	4	4	5	3	4	3	4	4	4	2	4	2	5	3	1	4	2	4	6	6	6	6	4	3	5	4	5	3	5	3
48c2	2	19	2	5	2	2	2	4	5	4	4	3	1	2	4	2	3	4	4	4	2	3	2	4	3	2	3	1	6	3	1	5	2	3	1	6
49c1	1	18	2	5	4	2	3	4	5	4	4	4	1	2	4	1	3	4	4	4	2	4	1	3	3	2	3	2	5	6	4	3	4	5	3	3
49c2	2	45	2	4	2	2	2	3	2	2	2	4	3	2	3	2	3	3	2	3	2	2	2	4	2	3	3	3	5	4	2	5	3	5	3	5
50c1	1	19	1	4	1	2	2	5	3	2	5	4	1	1	2	1	4	5	4	5	1	5	1	4	5	6	6	3	5	2	1	6	1	6	1	6
50c2	2	19	2	5	2	2	5	5	4	4	4	3	2	3	4	2	2	5	5	4	3	4	3	4	7	7	7	4	6	2	1	7	1	7	1	7
51c1	1	20	2	5	2	1	2	4	5	4	5	4	1	2	4	2	4	4	4	5	2	4	2	4	5	5	5	5	2	1	2	3	2	3	2	2
51c2	2	21	1	2	1	4	1	4	3	1	3	4	3	5	1	3	5	3	5	1	1	3	1	3	4	4	4	4	7	7	1	7	1	7	2	6
52c1	1	18	2	4	2	2	3	3	4	3	4	2	1	2	4	1	4	5	4	4	2	3	2	3	5	5	5	5	2	5	2	5	2	5	2	3
53c1	1	34	1	3	3	3	3	4	3	3	3	4	2	3	2	3	3	3	4	3	3	3	2	3	5	5	5	5	3	5	4	3	4	4	4	3
53c2	2	18	2	4	2	4	5	4	5	5	5	2	1	5	5	2	3	4	4	2	2	2	3	2	3	3	3	5	3	6	6	2	4	4	5	2
54c1	1	30	1	4	3	4	2	4	4	4	3	4	3	4	4	3	4	3	4	2	2	3	2	2	4	5	5	5	3	3	2	4	3	5	2	5
54c2	2	18	2	3	3	3	3	4	4	4	3	3	2	3	2	2	3	4	3	3	3	3	2	3	5	5	6	4	6	3	3	4	3	5	3	4
55c1	1	21	2	3	1	2	3	4	4	5	5	3	3	1	4	3	4	4	5	4	2	4	4	4	3	3	3	4	4	5	5	3	5	3	5	3
56c1	1	19	1	4	2	3	1	5	5	1	2	5	4	3	1	1	5	3	5	2	1	1	1	2	6	6	6	4	5	3	2	6	2	3	2	2
56c2	2	20	2	4	2	2	1	3	4	2	3	4	3	5	2	3	5	3	2	3	2	3	1	3	6	6	4	5	4	6	4	6	4	4	5	5
57c1	1	19	1	3	2	2	2	5	4	3	5	4	4	3	2	2	4	3	4	2	2	4	1	2	2	3	6	5	4	6	2	4	5	3	3	5
57c2	2	18	2	4	3	3	2	4	4	3	4	4	2	2	4	2	3	2	4	3	2	3	2	3	5	5	6	6	3	4	3	6	2	4	3	5
58c1	1	27	1	3	2	2	2	4	4	1	4	5	3	2	2	3	4	3	4	3	2	3	1	2	6	5	6	6	2	2	1	7	1	7	1	7
58c2	2	30	1	4	4	2	2	4	5	2	2	4	3	5	2	1	4	5	3	4	1	4	1	2	5	5	5	5	7	7	2	2	6	2	2	7
59c1	1	41	1	5	1	2	1	4	5	2	4	1	2	1	1	1	5	5	5	2	1	4	1	3	3	5	5	2	5	3	3	5	3	5	3	4
59c2	2	26	2	5	1	1	3	5	5	4	4	2	1	1	4	1	5	4	5	4	2	4	2	5	4	4	4	4	6	6	2	5	2	3	2	2
60c1	1	21	2	5	2	1	3	3	4	2	4	4	2	1	2	1	4	5	4	5	2	4	2	4	6	6	6	5	3	3	3	5	3	5	3	5
61c1	1	21	2	4	1	2	3	2	5	5	5	4	2	3	4	2	3	5	4	5	2	3	2	3	6	6	2	6	2	6	3	6	3	6	2	6
61c2	2	21	2	3	3	4	2	5	4	5	4	5	2	1	4	2	5	3	5	3	1	4	1	5	4	4	4	4	4	4	3	5	3	5	3	5
62c1	1	18	1	4	3	2	4	4	4	4	4	3	2	2	4	2	2	3	4	4	3	4	4	4	5	5	5	3	6	4	2	5	2	5	2	5
62c2	2	19	1	4	2	2	4	5	4	4	4	2	2	4	3	1	3	4	5	4	3	5	2	4	7	5	6	6	2	3	2	6	2	6	2	7
63c1	1	21	2	5	1	2	1	5	4	1	5	4	4	2	1	2	5	5	5	5	1	5	1	4	6	6	4	7	2	2	3	3	3	5	2	5
63c2	2	20	2	3	2	3	4	4	4	3	4	3	2	2	4	2	3	5	5	3	2	3	2	4	6	6	6	6	5	2	2	6	3	4	3	5
66c2	2	19	3	5	2	2	5	4	5	5	5	2	2	3	4	1	2	5	4	5	4	4	3	4	5	5	3	3	5	4	2	6	2	5	2	6
67c2	2	19	1	4	2	2	2	4	4	2	5	3	1	2	2	1	4	4	5	4	1	3	1	4	5	4	5	5	5	6	5	4	5	4	5	4

## Sheet: Time0_post
time	PID	Condition	ios	SJ1	SJ2	SJ3	SJ4	SJ5	SJ6	SJ7	SJ8	A1	A2	A3	A4	A5	A6	A7	SE1	SE2	D1	D2	D3	SE3	D4	SE4	dehumanization	P1	P2	P3	P4	P5	P6
0	01c2	2	6	8	8	4	5	7	8	6	6	4	4	6	6	3	4	6	2	3	1	1	1	5	1	5	100	1	2	3	1	1	4
0	02c2	2	1	7	8	9	9	8	8	2	7	3	4	7	7	7	7	6	6	4	5	3	3	5	2	5	100	4	1	1	2	4	4
0	03c2	2	4	4	6	3	8	5	7	4	3	2	3	5	6	7	7	7	6	7	5	4	5	7	5	7	95	1	2	1	3	4	3
0	05c2	2	1	4	4	7	4	5	6	5	5	7	7	4	4	3	4	4	2	2	6	6	5	2	6	3	100	3	2	2	2	3	3
0	06c2	2	6	9	9	1	3	6	9	7	9	1	4	9	9	9	8	9	6	6	3	3	2	7	2	7	100	5	1	3	5	4	1
0	07c2	2	4	6	6	4	6	6	9	6	7	6	6	2	2	7	5	5	5	5	5	5	6	6	5	6	79	3	3	2	3	3	3
0	08c2	2	5	8	7	6	2	3	7	5	8	1	2	2	8	7	7	7	5	5	5	5	5	5	5	5	100	2	1	1	1	1	1
0	01c1	1	2	4	9	1	6	6	8	6	8	2	4	7	8	7	9	5	5	5	6	4	1	6	4	6	100	0	0	0	0	0	0
0	09c2	2	2	6	7	6	8	4	6	8	3	5	6	5	4	7	3	7	6	6	4	2	2	6	1	4	100	4	3	2	3	4	2
0	10c2	2	2	5	6	4	8	8	6	7	4	2	6	9	9	6	3	4	5	6	6	6	6	6	6	6	36	4	1	1	4	4	1
0	11c2	2	5	7	8	3	6	4	6	5	8	2	2	9	9	7	8	4	6	7	7	7	7	7	7	7	100	3	4	2	2	2	4
0	12c2	2	3	7	7	6	2	2	7	6	7	2	2	9	9	6	7	5	3	3	7	6	5	5	5	5	95	4	3	4	3	3	4
0	13c2	2	3	2	2	8	4	5	3	7	2	8	8	6	3	2	2	2	3	3	4	3	1	4	1	3	100	5	3	1	3	2	5
0	03c1	1	1	3	7	5	7	7	8	5	4	6	7	5	4	3	6	3	5	6	4	3	3	5	5	4	38	0	0	0	0	0	0
0	04c1	1	5	7	8	5	3	3	6	5	9	3	2	7	7	3	3	5	4	3	7	6	2	4	6	7	75	0	0	0	0	0	0
0	14c2	2	1	7	5	5	5	6	8	5	5	3	3	7	7	6	9	5	4	4	2	6	4	6	2	5	100	2	1	1	1	1	5
0	15c2	2	3	4	7	4	3	4	6	4	6	5	6	7	7	4	4	5	5	6	4	2	2	6	2	6	100	1	2	2	4	3	2
0	05c1	1	5	9	9	1	9	9	9	5	9	1	1	9	9	6	6	6	6	6	6	5	5	7	5	7	100	0	0	0	0	0	0
0	06c1	1	2	2	3	6	7	3	3	5	3	3	7	6	7	6	7	6	5	5	6	5	5	6	5	5	85	0	0	0	0	0	0
0	07c1	1	7	8	7	2	5	7	7	5	7	2	3	7	7	6	8	4	4	5	6	6	6	6	4	6	100	0	0	0	0	0	0
0	16c2	2	2	6	5	5	6	4	5	6	4	4	6	6	6	6	7	6	6	6	6	5	5	6	5	6	100	4	4	4	3	3	3
0	08c1	1	1	5	5	5	5	5	5	5	5	4	5	5	5	7	8	6	7	6	6	6	5	7	5	6	100	0	0	0	0	0	0
0	09c1	1	3	8	8	1	6	7	9	5	9	1	2	9	9	5	8	6	5	4	6	6	7	5	4	5	100	0	0	0	0	0	0
0	17c2	2	1	7	7	9	1	3	8	8	8	2	2	9	9	8	9	7	6	5	7	7	7	6	4	6	100	5	2	2	4	4	1
0	10c1	1	5	7	7	4	9	6	9	9	9	1	1	7	7	7	7	7	1	1	5	3	3	6	6	3	100	0	0	0	0	0	0
0	18c2	2	2	7	7	5	6	5	6	8	8	5	5	6	6	6	7	4	3	4	5	4	3	4	2	6	71	4	3	3	2	2	4
0	19c2	2	3	7	6	4	5	4	8	7	9	2	3	9	9	6	7	6	5	5	4	4	3	6	3	7	100	4	4	4	3	3	3
0	20c2	2	6	3	3	6	3	3	5	7	4	4	4	7	7	7	7	5	6	6	2	3	2	6	2	6	100	3	2	3	4	4	2
0	12c1	1	3	4	6	4	7	4	6	6	6	4	4	6	6	3	7	4	5	5	4	5	5	6	4	6	90	0	0	0	0	0	0
0	13c1	1	1	3	3	7	5	4	6	9	5	1	3	6	8	4	4	4	5	6	2	5	4	6	4	6	76	0	0	0	0	0	0
0	21c2	2	4	9	9	3	4	5	9	3	1	1	1	9	9	9	10	7	6	6	3	4	3	6	4	7	100	5	5	1	4	5	3
0	22c2	2	5	8	8	3	4	4	8	7	8	2	2	7	7	5	7	6	3	3	7	5	7	5	5	4	100	5	5	4	5	4	2
0	23c2	2	3	3	3	4	1	3	5	9	5	2	3	5	6	4	6	5	5	5	5	2	4	6	2	6	100	3	1	2	3	4	4
0	14c1	1	2	3	4	5	6	6	4	5	4	3	3	4	4	4	4	4	5	7	5	3	5	5	5	5	97	0	0	0	0	0	0
0	15c1	1	1	6	7	5	3	4	6	4	4	5	4	6	6	5	7	4	4	4	3	5	2	5	1	4	100	0	0	0	0	0	0
0	15c1	1	4	7	4	7	4	4	9	8	9	1	1	9	9	8	8	4	2	5	6	6	6	4	2	3	98	0	0	0	0	0	0
0	24c2	2	4	7	6	3	3	3	7	7	8	2	3	7	7	7	8	6	6	5	5	6	5	6	5	6	100	3	4	2	2	3	4
0	25c2	2	6	7	7	3	4	3	6	3	5	3	3	7	6	4	6	4	3	3	5	5	5	3	5	4	85	2	2	2	2	2	3
0	26c2	2	2	7	2	9	1	4	1	1	1	6	6	7	4	6	5	7	4	4	7	6	4	7	5	7	95	3	1	1	3	4	2
0	27c2	2	7	9	9	9	9	5	9	4	9	4	4	9	9	5	7	3	5	5	5	5	4	5	4	6	43	4	1	1	4	4	1
0	18c1	1	2	4	4	5	5	6	4	3	5	6	5	6	6	4	5	4	5	3	6	5	6	5	4	5	88	0	0	0	0	0	0
0	28c2	2	6	8	9	7	8	8	9	7	7	2	2	6	7	4	4	3	4	5	7	5	7	6	4	5	100	2	1	1	2	2	3
0	19c1	1	1	7	3	7	3	5	7	3	5	3	3	4	6	4	4	5	6	6	3	3	3	5	2	5	82	0	0	0	0	0	0
0	20c1	1	2	7	7	4	8	8	6	4	8	2	2	6	5	3	4	5	3	3	4	5	4	6	4	5	100	0	0	0	0	0	0
0	29c2	2	1	4	4	5	9	7	9	9	5	7	7	9	9	5	8	5	6	4	5	2	5	6	5	5	100	4	2	2	5	3	2
0	21c1	1	6	8	3	4	4	4	4	7	4	2	2	7	6	7	7	6	1	5	2	4	1	6	1	6	100	0	0	0	0	0	0
0	22c1	1	5	7	4	7	6	3	6	2	7	7	7	8	8	6	4	3	6	3	5	5	2	7	2	7	73	0	0	0	0	0	0
0	23c1	1	4	8	8	2	5	6	8	6	7	2	6	8	8	6	8	6	2	2	3	3	2	3	3	2	100	0	0	0	0	0	0
0	24c1	1	7	4	6	4	5	6	9	6	9	1	3	9	9	6	7	5	6	1	6	6	6	6	5	6	100	0	0	0	0	0	0
0	30c2	2	1	7	9	1	5	4	8	6	9	1	2	8	8	7	7	6	7	7	6	7	5	7	6	7	90	4	3	3	3	2	3
0	25c1	1	1	8	8	1	8	7	9	8	9	2	2	9	9	6	9	6	5	5	6	5	6	7	6	6	100	0	0	0	0	0	0
0	26c1	1	1	8	4	4	8	6	9	8	9	2	2	8	8	7	8	6	6	5	5	5	5	6	6	6	94	0	0	0	0	0	0
0	31c2	2	5	6	6	2	4	5	8	7	9	2	2	8	8	7	8	6	6	6	6	5	4	7	5	7	100	5	5	5	5	5	3
0	27c1	1	1	6	6	4	6	5	4	5	4	4	4	5	6	6	5	5	3	3	5	6	6	5	6	4	100	0	0	0	0	0	0
0	32c2	2	2	2	3	6	4	5	4	2	5	1	2	8	8	6	5	6	5	3	5	5	4	6	3	6	70	2	4	2	3	2	3
0	33c2	2	1	9	6	1	6	4	9	7	7	1	1	7	7	6	4	6	7	7	5	6	4	6	4	7	50	3	3	2	3	3	3
0	28c1	1	1	7	7	2	6	8	8	5	8	3	4	7	7	5	7	4	5	4	6	6	6	5	5	4	100	0	0	0	0	0	0
0	34c2	2	6	7	2	5	6	2	9	7	8	1	1	5	6	3	3	3	3	3	6	6	6	3	6	6	90	4	2	1	4	4	2
0	29c1	1	3	8	7	7	4	6	9	6	6	3	6	7	9	6	9	5	4	4	5	6	4	5	6	5	100	0	0	0	0	0	0
0	35c2	2	3	7	8	3	4	7	9	4	8	2	3	8	9	6	9	4	5	6	6	6	5	7	3	6	70	2	1	2	3	3	4
0	36c2	2	1	7	7	3	4	5	8	5	8	2	2	6	6	6	4	5	5	4	5	5	4	5	4	5	87	5	5	4	5	4	3
0	37c2	2	1	9	9	1	9	9	9	3	8	1	2	9	9	9	10	9	7	7	7	7	7	7	3	7	100	4	1	1	4	1	5
0	30c1	1	6	7	6	3	2	3	8	6	6	2	4	7	9	6	3	4	3	3	4	5	4	5	2	5	90	0	0	0	0	0	0
0	31c1	1	4	9	9	1	7	7	7	3	7	1	1	8	8	7	7	4	6	5	4	5	3	6	4	6	70	0	0	0	0	0	0
0	32c1	1	2	9	7	3	8	8	8	4	8	3	3	7	7	7	6	6	6	6	5	5	5	5	5	6	100	0	0	0	0	0	0
0	38c2	2	6	9	8	8	8	9	9	7	9	1	2	9	9	6	7	3	7	5	6	6	6	7	2	7	100	3	5	2	3	4	4
0	33c1	1	1	6	6	5	6	7	7	5	6	3	4	6	6	5	5	5	5	5	5	7	6	5	6	5	84	0	0	0	0	0	0
0	34c1	1	1	9	5	5	6	6	7	7	7	1	1	9	9	6	7	5	5	6	5	5	5	6	5	6	75	0	0	0	0	0	0
0	35c1	1	7	3	4	6	5	4	8	8	8	2	8	7	8	8	8	6	5	6	4	3	3	7	3	7	50	0	0	0	0	0	0
0	39c2	2	2	8	9	3	7	4	9	5	7	5	5	8	8	3	6	4	3	3	5	5	5	4	5	3	100	2	1	1	1	1	5
0	36c1	1	1	8	5	6	4	9	8	6	6	2	2	5	5	5	6	4	4	3	5	3	3	4	5	5	50	0	0	0	0	0	0
0	41c2	2	4	8	9	2	7	8	6	8	8	2	2	8	8	5	5	6	4	5	5	5	5	5	5	4	90	3	2	1	2	4	3
0	42c2	2	3	5	6	3	5	7	6	3	8	4	4	5	6	5	4	4	5	5	5	5	4	6	4	5	45	3	1	4	2	2	4
0	37c1	1	1	9	9	1	9	9	9	5	9	1	1	9	9	7	8	7	1	1	1	1	1	1	1	1	100	0	0	0	0	0	0
0	38c1	1	4	5	8	3	6	5	7	4	6	3	4	6	6	6	7	5	3	3	6	5	5	6	4	5	70	0	0	0	0	0	0
0	43c2	2	4	7	8	2	7	5	7	3	7	2	2	7	8	2	9	6	5	6	7	7	7	4	6	6	50	3	5	5	4	4	1
0	44c2	2	1	6	7	5	4	7	7	5	6	7	7	8	8	7	8	7	6	6	7	7	7	7	7	7	72	3	3	2	3	4	3
0	39c1	1	1	6	4	3	6	4	7	3	5	5	6	6	6	6	6	3	4	3	5	5	5	6	5	5	85	0	0	0	0	0	0
0	42c1	1	2	6	8	4	5	6	9	5	5	3	3	7	6	6	7	5	5	3	2	2	1	3	2	4	100	0	0	0	0	0	0
0	45c2	2	6	7	7	5	5	4	8	8	8	2	2	3	8	7	8	7	5	4	5	6	5	6	5	6	100	4	3	3	3	3	2
0	46c2	2	6	9	9	1	8	5	9	1	9	1	1	9	9	7	9	5	6	7	5	6	4	7	7	7	87	3	4	4	3	3	2
0	47c2	2	5	9	9	1	7	6	9	4	8	1	2	9	8	6	8	7	5	5	6	6	6	6	5	6	90	4	3	4	3	3	2
0	43c1	1	6	7	8	7	6	5	7	5	7	1	2	8	8	6	7	6	5	4	5	6	5	6	5	6	90	0	0	0	0	0	0
0	44c1	1	1	7	8	4	8	1	9	8	3	8	8	2	3	7	10	6	7	6	2	3	5	7	6	4	94	0	0	0	0	0	0
0	48c2	2	2	8	7	4	4	2	8	7	9	1	1	7	7	8	5	5	6	6	4	3	5	6	3	6	90	4	1	1	4	3	3
0	49c2	2	3	7	7	6	7	6	7	6	7	3	3	7	7	7	8	7	5	5	4	5	4	5	5	5	100	4	3	3	4	4	2
0	46c1	1	3	7	7	4	7	6	7	7	6	6	6	6	6	6	6	4	3	2	3	3	3	4	2	3	88	0	0	0	0	0	0
0	47c	1	7	8	8	3	1	3	8	5	7	1	1	5	5	5	8	5	6	6	5	5	4	6	4	6	100	0	0	0	0	0	0
0	50c2	2	6	9	9	3	5	6	7	5	7	4	5	8	8	7	7	6	6	6	6	6	6	6	6	6	84	4	3	3	3	3	2
0	51c2	2	3	5	9	5	3	4	9	9	5	5	5	7	7	2	6	1	3	2	1	2	1	3	1	2	100	5	1	3	5	5	5
0	48c1	1	2	3	4	7	8	5	8	5	6	7	5	7	7	3	3	3	3	1	5	4	2	6	5	6	87	0	0	0	0	0	0
0	53c2	2	2	8	8	1	5	4	8	3	4	3	6	8	8	8	9	4	6	6	6	6	7	7	7	7	76	3	4	4	3	3	3
0	49c1	1	1	8	9	1	3	6	8	6	8	1	1	9	9	7	8	6	6	7	5	6	5	7	5	7	95	0	0	0	0	0	0
0	54c2	2	6	7	7	2	5	6	8	5	8	3	2	6	6	6	6	4	3	3	3	5	4	5	4	4	100	2	3	2	2	2	4
0	50c1	1	6	8	8	3	7	8	9	4	9	1	2	9	9	7	6	7	7	7	5	6	4	6	6	7	100	0	0	0	0	0	0
0	51c1	1	3	9	9	6	3	9	9	7	9	1	2	8	8	8	8	7	7	6	2	7	3	7	2	7	100	0	0	0	0	0	0
0	56c2	2	1	3	6	5	3	3	7	7	7	4	6	8	7	5	5	5	4	3	6	6	6	5	5	5	76	4	1	2	3	3	3
0	52c1	1	3	7	7	3	7	7	7	7	7	3	2	8	9	6	6	5	4	4	5	5	5	5	6	5	100	0	0	0	0	0	0
0	57c2	2	2	7	7	3	5	6	7	4	7	2	3	8	8	5	7	4	4	5	6	6	6	3	6	3	85	5	4	2	3	4	2
0	53c1	1	1	5	6	4	5	5	6	4	4	4	6	4	5	4	6	5	4	4	4	4	4	4	4	4	100	0	0	0	0	0	0
0	58c2	2	1	9	7	4	1	7	9	9	8	1	3	8	8	6	3	6	7	7	5	6	5	7	6	6	57	4	4	2	3	2	4
0	59c2	2	4	9	9	2	7	3	9	7	9	2	2	9	9	8	8	6	5	5	5	2	2	4	4	6	100	3	2	2	2	2	3
0	54c1	1	3	7	7	4	7	4	8	7	7	3	3	7	7	6	3	4	5	5	2	5	2	6	2	6	100	0	0	0	0	0	0
0	55c1	1	2	5	7	4	7	4	4	5	4	6	6	6	6	4	4	5	5	4	6	6	5	5	5	5	80	0	0	0	0	0	0
0	61c2	2	3	8	8	4	5	7	7	5	7	3	4	6	5	6	8	5	6	6	6	6	4	6	5	5	95	3	2	2	3	2	4
0	56c1	1	3	7	8	2	3	5	7	8	9	3	2	8	8	8	9	5	6	6	2	2	4	6	2	3	100	0	0	0	0	0	0
0	57c1	1	2	8	6	7	6	4	7	6	4	3	4	7	7	7	8	5	3	5	3	5	2	5	2	6	75	0	0	0	0	0	0
0	58c1	1	1	7	4	5	6	6	8	4	8	2	3	6	7	4	4	4	4	2	5	5	5	5	5	6	90	0	0	0	0	0	0
0	62c2	2	1	7	8	6	8	2	8	7	8	2	3	8	8	7	7	6	5	6	6	6	5	6	6	6	75	4	1	3	3	3	4
0	63c2	2	2	6	6	4	5	6	2	2	2	3	3	7	7	5	3	5	3	4	5	5	5	5	5	3	100	2	2	2	2	2	3
0	59c1	1	1	7	8	6	7	5	6	3	8	3	4	9	9	7	7	5	1	1	6	6	6	5	5	3	100	0	0	0	0	0	0
0	60c1	1	1	9	9	3	6	4	9	7	8	2	4	9	9	9	8	6	6	5	3	7	6	5	3	6	100	0	0	0	0	0	0
0	61c1	1	6	7	7	2	1	6	7	5	5	2	4	7	6	6	5	5	6	5	7	7	7	6	7	5	100	0	0	0	0	0	0
0	62c1	1	1	8	8	2	8	8	8	5	7	2	2	8	8	6	8	7	4	3	6	6	6	4	6	5	75	0	0	0	0	0	0
0	63c1	1	3	3	4	9	1	3	5	8	5	4	6	7	6	3	3	3	2	1	5	2	1	4	1	3	48	0	0	0	0	0	0
0	67c2	2	3	9	9	2	3	7	9	3	8	2	1	8	8	8	9	8	7	7	5	5	5	7	4	7	100	4	4	4	3	3	2
0	66c2	2	6	8	8	1	8	4	9	8	8	2	2	9	9	7	9	7	5	7	7	6	5	7	7	6	100	3	3	2	5	3	4

## Sheet: Time0_ Behavioral data 
PID	Condition	supportPropA	petitionSigned	amountDonated
01c1	1	5	1	10
01c2	2	2	1	0
03c1	1	4	1	5
05c2	2	3	1	3
06c1	1	3	1	1
07c1	1	5	1	5
08c1	1	3	1	5
09c2	2	4	1	1
13c1	1	4	1	10
13c2	2	4	1	0
14c1	1	2	1	0
15c2	2	4	1	10
18c2	2	3	1	2
19c1	1	4	1	2
25c1	1	5	1	10
26c2	2	4	1	10
29c1	1	5	1	7
30c2	2	4	1	10
33c1	1	4	1	5
34c1	1	5	1	2
34c2	2	3	1	0
36c1	1	2	1	0
37c1	1	3	1	0
42c1	1	3	1	10
46c1	1	5	1	1
48c1	1	4	1	0
50c2	2	5	1	10
51c1	1	5	1	10
52c1	1	4	1	10
54c2	2	4	1	10
56c1	1	4	1	10
58c1	1	5	1	5
61c1	1	3	1	4
02c2	2	4	2	10
03c2	2	4	2	5
04c1	1	4	2	10
05c1	1	5	2	10
06c2	2	5	2	10
07c2	2	4	2	10
08c2	2	3	2	0
09c1	1	3	2	2
10c1	1	4	2	5
10c2	2	4	2	5
11c2	2	5	2	10
12c1	1	4	2	10
12c2	2	4	2	5
14c2	2	4	2	5
15c1	1	3	2	2
16c1	1	4	2	10
16c2	2	4	2	7
17c2	2	5	2	10
18c1	1	3	2	7
19c2	2	4	2	10
20c1	1	4	2	3
20c2	2	4	2	10
21c1	1	4	2	5
21c2	2	3	2	10
22c1	1	4	2	5
22c2	2	5	2	2
23c1	1	4	2	10
23c2	2	4	2	5
24c1	1	5	2	10
24c2	2	4	2	10
25c2	2	4	2	0
26c1	1	4	2	10
27c1	1	4	2	5
27c2	2	4	2	10
28c1	1	4	2	10
28c2	2	4	2	7
29c2	2	4	2	3
30c1	1	5	2	0
31c1	1	4	2	5
31c2	2	3	2	10
32c1	1	4	2	5
32c2	2	4	2	10
33c2	2	4	2	2
35c1	1	4	2	2
35c2	2	4	2	5
36c2	2	4	2	10
37c2	2	5	2	5
38c1	1	4	2	3
38c2	2	4	2	4
39c1	1	2	2	3
39c2	2	4	2	10
41c2	2	4	2	3
42c2	2	4	2	2
43c1	1	5	2	10
43c2	2	5	2	2
44c1	1	5	2	1
44c2	2	4	2	2
45c2	2	5	2	10
46c2	2	5	2	0
47c1	1	4	2	10
47c2	2	4	2	3
48c2	2	4	2	10
49c1	1	5	2	2
49c2	2	4	2	5
50c1	1	5	2	5
51c2	2	5	2	1
53c1	1	5	2	0
53c2	2	4	2	3
54c1	1	4	2	10
55c1	1	4	2	4
56c2	2	4	2	4
57c1	1	4	2	10
57c2	2	4	2	5
58c2	2	4	2	10
59c1	1	5	2	5
59c2	2	5	2	10
60c1	1	5	2	2
61c2	2	4	2	10
62c1	1	5	2	7
62c2	2	5	2	10
63c1	1	4	2	0
63c2	2	5	2	5
67c2	2	5	2	0
66c2	2	2	2	10

## Sheet: Time0_presence coding
PID	Condition	Thoughts about the experience	coder1	coder2	avg
09c1	1	I am definitely thinking a lot about empathy and my previous interactions with homeless people. So far, the questions and narrative have been interesting, but I haven't felt any sort of real urgency or strong drive to feel empathetic. The narrative helped, but didn't fully put me in the right shoes.	-1	-1	-1
39c1	1	Overall it's a great experience. Reading the narrative doesn't give me a strong feeling though. Maybe images or videos help.	-1	-1	-1
43c1	1	The narrative was moving, and I definitely did feel sympathetic towards the plight of the "myself" in the story. It was, however, difficult to truly feel empathy because I just have never felt those feelings or been in the situations described in the narrative.	-1	-1	-1
03c1	1	It was great and interesting overall.	0	0	0
04c1	1	I would have liked to know ahead of time that I would have to fill out 3 sections worth of surveys	0	0	0
04c1	1	I think of myself as a highly empathetic person. If you prime me with the homeless scenario first and then ask me questions related to homelessness, I'm more willing to stand in solidarity with the homeless. / / This may be unrelated to the study, but when thinking about the homelessness question, I'd be more hesitant if the propositions were placed in context with other propositions (e.g. tax to…	0	0	0
05c1	1	Interesting, especially the many very similar but slightly different versions of the questions asking me to self-assess my empathy. I felt that sometimes I wanted to answer in almost contradictory ways. Like yes, I think a person's empathy can change.. but I don't know if we can "choose" to feel or not feel empathy.	0	0	0
06c1	1	The man in the story is in a pretty dire situation and is being trapped in a seemingly endless cycle of misfortune. I feel empathetic for his misfortunes.	0	0	0
07c1	1	I totally agree that homeless people is a very important issue. However, I don't see the connection between VR and the issue of homeless people.	0	0	0
08c1	1	Homeless people suffer a lot in many aspects. We can do something to care about them, like donating. But as for government, I have no idea about the policies.	0	0	0
10c1	1	Frankly, the questions seem a little odd for an academic population; I can believe that there are some people who make up their mind about policy matters because they saw a sad made-for-TV movie about dying children and starving dogs, but I would expect that most students have a more intellectualized sense of how society ought to work and will generally analyze questions about housing policy thro…	0	0	0
12c1	1	This study really made me question my opinions on empathy, and how I would realistically react in a given scenario compared to an idealized response. You asked some really interesting questions	0	0	0
13c1	1	Great questions, especially the last few questions such as the one asking you to sign for the petition and the one asking you to donate	0	0	0
14c1	1	So far so good. I think that it is really interesting that I am being asked questions on social issues given the timing of the election. I think that the election has made me think a lot more on social issues than I would normally.	0	0	0
15c1	1	It was very good, well organized and friendly. A good experience overall.	0	0	0
16c1	1	Fairly straightforward questionnaire followed by a story designed to make me empathize with the transition to homelessness followed by more straightforward questionnaires. The Prop A folder at the end was confusing because it was unclear what exactly prop A was doing (middle and low income housing serve very different purposes, in my opinion) and it also seemed unclear whether it was actually a s…	0	0	0
19c1	1	It's interesting to participate in this since I hardly ever thought much about homeless people, and it's a good chance to know how I think about this issue.	0	0	0
20c1	1	There have been quite a few questions about empathy and how I relate to others which has definitely caused me to think more about how I interact with others than I ever have before.	0	0	0
21c1	1	Interesting study on empathy, good writing of script	0	0	0
22c1	1	The experience was good. It made me think personally about how much I care about homelessness, how it would feel to be homeless, what solutions there are to homelessness, and what actions I could take to help.	0	0	0
23c1	1	That 'experience' is a strong word for what this has been so far. To the extent that it is political, a lot of this seems couched in a politic that feels well-meaning, but perhaps timid/out of touch. I was surprised by the extent to which politics seemed to be entering the study, but maybe it shouldn't be surprising - people don't want to build empathy for nothing.	0	0	0
24c1	1	I think that this experience has been interesting, especially considering the recent presidential election that took place last week. I have found that a lot of the questions tend to relate to how fair I think American society is. My answers to these questions have definitely changed since election day.	0	0	0
25c1	1	I thought this study was interesting and I don't know what the VR part would have been like, but the narrative I read was insightful. Homeless people are often criminalized and the article put into perspective how anybody can quite easily end up homeless and how few alternative solutions exist - our systems in place today cause more harm than good (ex. excessive policing, job cuts and few systems…	0	0	0
26c1	1	I think it's interesting because the area we live in has some of the richest and poorest people in America. It is interesting to see how people born into wealth feel about the homeless population in the area and to what extent they would be willing to aid them with their own resources, especially since this area is wealthy yet relatively liberal.	0	0	0
28c1	1	it's interesting reflecting on how much I care about homelessness, as one of the social issues that are most invisible and ignorable on a daily basis.	0	0	0
29c1	1	Homelessness is a social problem that needs to be addressed. But endless donation and entitlement seem not a good strategy. Economic and industrial policy reform is the key.	0	0	0
30c1	1	This is thought provoking in terms of a specific issue (homelessness) as well as how empathy works and changes as a whole.	0	0	0
31c1	1	The narrative made me rethink my own problems and of my family's past economic troubles. It's sad to read a story like that where a person is stuck in a loophole and society is attacking you and making your loophole even tighter.	0	0	0
31c1	1	This experience has made me more aware and conscious of other societal issues that I have never really considered or thought about before; thus, I appreciate this increased sense of awareness.	0	0	0
33c1	1	As a college student, middle-class citizen, who's father lost his job recently, I see that I am less willing to give as much as I would before. I would like to be more empathetic but I also have the fear and the need of taking care of myself and my family. I think this experiment did a good job at measuring empathy levels depending on different social class.	0	0	0
34c1	1	It makes me re-think about the wealth distribution of this society.	0	0	0
35c1	1	I feel sorry for those homeless people and I am compassionate towards what they have to suffer from.	0	0	0
36c1	1	I have to say I was a bit shock by the fact that people not being able to live in their cars. Well, I guess I also don't understand why those people who can't afford housing have the money to buy a car anyways. I never thought that homeless people is such a serious problem, maybe because it's just too far from my life. I've always been lucky. I never have to worry about money, and I have the skil…	0	0	0
37c1	1	I thought it was clever to include the request to sign the petition/donate. Gives you some cool data and potentially makes a difference as well.	0	0	0
38c1	1	straight forward, interesting to take some time out of the day to think about this topic.	0	0	0
44c1	1	It motivates me to think something that I never pay special attention to and I feel it is important to care those who are experiencing difficulties including the homeless.	0	0	0
46c1	1	I kind of feel like I'm a terrible person for not feeling very sympathetic, especially after reading that it's a very powerless and hopeless situation for homeless people, and then still realizing I had preconceived ideas about homeless people and would not be willing to actively help.	0	0	0
47c1	1	It was tough. I felt good going in and as I started to answer more questions, I felt so torn. Like you want there to be an "other" option with a fill in, but I know that isn't how surveys work. I have mix feelings about homelessness. I was homeless when I was a kid, we didn't have a lot of money. Now as an adult, I work off Old Oakland Rd where there is a large homeless population and cars get br…	0	0	0
48c1	1	I think the survey questions are well-designed. Some of them are repetitive, for reasons I guess to get the true assessment using levels.	0	0	0
49c1	1	I think I've learned more about my own thoughts on homelessness and how sympathetic I feel towards homeless people. This study has made me think about how to help the homeless population in my hometown.	0	0	0
52c1	1	Thus far, it has been eye-opening to read about homelessness. Some of the answers to the questions seem so obvious to me - of course homeless people are just as evolved humans as people who live in homes. The wording of the first section or survey questions about my personal empathy was a bit confusing on some of them.	0	0	0
53c1	1	its cool	0	0	0
54c1	1	Made me think a lot about empathy as a fixed characteristic and being able to "turn up" empathy. Also caused me to reflect on visible vs. invisible homelessness. The homelessness I see as a SF resident can feel a lot different from the homelessness narrative from the study, and it can sometimes be difficult to feel empathy toward people who accost you. Politically speaking I also see adequate she…	0	0	0
55c1	1	Sometimes people may view themselves as very sympathetic and willing to help others. However, while being put in a real situation, they may still hesitate between helping others and sacrificing own benefit.	0	0	0
57c1	1	From what I've done so far, I am actually quite interested in seeing the completion of this study. I've helped with raising awareness for homelessness before and have thought about solutions to this problem. This study has been thought provoking towards the logical side of me.	0	0	0
59c1	1	It's fine, what I feel is missing is independent studies and data on statistical (not anecdotal) causes of homelessness and the options they currently have. It's hard to make a monetary decision based only on feeling. Feels like there is no meat in the sandwich.	0	0	0
60c1	1	I liked getting the chance to reflect on my own opinions about what empathy is and who can feel empathy. I don't know if I still have a clear answer, but it was good to get the time to practice empathy and reflect about it.	0	0	0
51c1	1	I had mostly thought of homeless people as individuals with substance abuse issues or who had grown up in poor/unstable environments before reading the narrative. This narrative made me consider a situation in which someone ran into bad luck, lost a job, and got sucked into a cycle of homelessness. It definitely humanized homelessness for me and made me think about it as caused by something other…	0	0	0
56c1	1	I thought it was interesting to see my level of empathy by reading a story. It takes a lot of extra imagination.	0	0	0
61c1	1	The experience thus far has been interesting. I liked the scenario script - it was well-written and allowed me to understand what was at stake and the perpetual cycle of homelessness for some people.	0	0	0
50c1	1	I thought the short narrative was powerful, especially since I approached the narrative in the mindset of imagining myself in the shoes of the main character. This process was probably made easier due to the fact that the study focused my attention on empathy before I was handed the narrative. I am skeptical, however, of the validity of the results of this experiment as I feel that many responden…	0	1	0.5
62c1	1	Even on paper, the narrative of the homeless individual was really troubling. It was so human, in a way that couldn't be dismissed as something "deserved." The experience clarified that homelessness is a human/social problem.	0	1	0.5
63c1	1	It was interesting to read a story from a homeless person's perspective.	0	1	0.5
27c1	1	Straightforward and professional. The narrative that I was told to read was a pretty haunting and effective piece of prose to be honest.	1	1	1
42c1	1	I thought it was interesting how the narrative walked me through the different stages of homelessness or how one might become homeless over time (how the situation may escalate). Walking me through those steps, as well as the in depth descriptions at each stage, immersed me in the situation more. I also found it interesting that in the narrative I was homeless but still had a job. It's not a situ…	1	1	1
58c1	1	It was an interesting scenario. I thought the narrative was well put together and helped me form a mental image of myself in such a situation.	1	1	1
24c2	2	I think the VR helped to disseminate the information about the plight of the homeless, however I was always very aware that it was a cartoon. I think that if you used real footage of 360 video interacting with real homeless people it would greatly increase the empathic response in participants. In terms of how I feel toward the homeless, I support their plight and understand that often times terr…	-1	-1	-1
51c2	2	It is interesting. The VR is not very high in graphics so it makes it less realistic but the stories told make it more realistic.	-1	-1	-1
53c2	2	For some reason, although the experience felt real when I was interacting with the individuals on the screen, like when the man was staring at me and kept coming near me on the bus, or when the police officer directed his light towards my car window, for the majority of the time I didn't feel incredibly immersed in the experience. It may have been due to the lack of visual clarity of the images. …	-1	-1	-1
02c2	2	Pretty stimulating, however i felt like setting up the background for my situation was too weak. / The whole situation was a bit harder to relate to myself. For example, bay area rent is way higher than $700.00. For someone to evict someone, it takes longer than 2 months of delinquent rent. If I had a family or friend who offered a place to stay, why would I still choose to live in the car? / / T…	0	0	0
03c2	2	I thought the experience was really great. I found the questions really interesting and some really challenged what I really thought. Using poverty and homelessness as a context for empathy was good and I take away a lot.	0	0	0
05c2	2	I like experience overall, VR part was new and interesting for me but I have mixed fillings about the topic and proposal part.	0	0	0
07c2	2	The connection between first-person perspective and empathy is certainly worth considering. I am happy to participate in new understandings in this field.	0	0	0
08c2	2	It was ok. I have been homeless so I think it kind of gets the experience.	0	0	0
10c2	2	I like the way VR tells me about people's stories. I feel I haven't paid enough attention to homeless people. They seemed to be a danger to me. But in VR, I feel they are harmless and I can be friends with them. I have more empathy towards them in VR than in real life.	0	0	0
12c2	2	This was remarkable. I really liked the story/exercise and was surprised how effective it in triggering an empathetic response. The technology did not make me feel as sick as I thought it might.	0	0	0
13c2	2	I thought this was an interesting, and even fun, experience. I think it's notable in my situation that I'm from Santa Monica CA, a place with a significant homeless population, and that I've had a few negative interactions with homeless people in the past. It was interesting to see the experience through the lens of someone that is homeless, however, I'm still unsure that even with a job, or mult…	0	0	0
14c2	2	It was good	0	0	0
19c2	2	I fully appreciate this experience, as it does a great job in showcasing how easy it can be to fall into the trap of homelessness and poverty. As someone who has taken in and supported family members who were struggling with homelessness, I think this study has the potential to open people's minds to viewing individuals who are homeless as equal members of society, as well as help build empathy t…	0	0	0
23c2	2	I thought the experiment was good. I liked how the different scenes/ scenarios as well as being able to interact with the environment.	0	0	0
29c2	2	I just realize that there are many homeless people around me, and that getting admission to a shelter is not easy. This could increase the crime rate, and I think the fundamental solution is to provide education and training to the homeless people, even though getting them food and home is more urgent.	0	0	0
30c2	2	I really enjoyed the virtual reality simulation because it was my first time. I think this study was interesting to put myself in other people's shoes.	0	0	0
31c2	2	I think it was humbling and very interesting. I also found it a bit political as the end asked whether I would support a bill.	0	0	0
33c2	2	I am very interested in empathy as a tool for social justice, so I find this experiment fascinating as I think about different ways in which we can cultivate empathy. I consider myself to be hyper-aware of my privilege in comparison to those around me, and while I am certainly not one of the most privileged members of society, I am always aware of that privileges of my life. I think this experien…	0	0	0
35c2	2	The experience was more human than expected. I am processing a lot of thoughts pertaining to the treatment of homeless individuals within our community, especially coming from a place as privileged and opulent as Stanford's. The experience was fairly dramatized (understandably so), but in a way that made me realized that this was an exercise in observation, not in experience.	0	0	0
41c2	2	A bit confused about the part about brushing teeth as it was pretty different from the rest of the experience	0	0	0
42c2	2	Pretty good. VR is interesting.	0	0	0
46c2	2	I am glad that the experience is available for me and wish that it was available to other people. It really made me think about what it means to be homeless and how to show empathy for current homeless people.	0	0	0
47c2	2	This was a very interesting experience. It affected me more than I thought it would. I consider myself and empathetic person, but literally being put in the shoes of a homeless person was difficult.	0	0	0
48c2	2	I thought the virtual reality really did well with making me actually understand what a homeless person goes through and how they got to that point. I have always felt sad for homeless people on the street but never know what to do to help, and now I still feel for the people and know that I can donate to shelters to better their lives, although I probably won't go out of my way to donate.	0	0	0
49c2	2	The virtual experience allows you to develop more insight into the experiences of homeless individuals. I think people often make assumptions about why and how people end up homeless. Those assumptions can shape whether or not they want to help when its possible to provide assistance.	0	0	0
50c2	2	This seems like a very valuable way to increase compassion toward homeless people.	0	0	0
54c2	2		0	0	0
56c2	2	Really good experience - definitely a very cool way of conducting a study.	0	0	0
59c2	2	I think the experiment was very interesting. This is partly because I am very fascinated by VR, but also because I thought the political perspective, and the idea of putting yourself in the shoes of a homeless person was interesting. Watching, let's say, a movie about a homeless person would probably get you a lot of the same results, but maybe not as powerful.	0	0	0
61c2	2	Interesting, unnerving, sad	0	0	0
62c2	2	This was a really fascinating experience. It was my first time using virtual reality and it was a much different medium than anything I had experienced before. This experience made me think about homelessness in a different way.	0	0	0
63c2	2	I think it was an interesting approach to try to get people who have never experienced the risk/reality of homelessness to understand what it's like. Parts of it were eye opening (how little money you could get for selling belongings and the fact that you can get your car taken away for living out of it--that made me mad.)	0	0	0
66c2	2	I enjoyed the virtual reality experience alot, it reminded me of a homelessness class I took at Stanford in spring quarter last year (2015), and many of the same points were brought up.	0	0	0
67c2	2	I really enjoyed this experience and it allowed me to reflect on some previous life experiences I have had. Getting the chance to see the world through the eyes of a homeless person and hearing the stories of other homeless people was very moving.	0	0	0
16c2	2	The virtual reality experience is very cool, and through the experience I learnt more about the life of a homeless person, as well as how a person can become homeless. I never realized bus can be a cheap way of shelter for the night.	0	0	0
25c2	2	I felt that my emotional state was manipulated by the virtual reality. I was surprised how powerful the experience was.	0	0	0
26c2	2	It was a very professionally conducted study, and in overall a good, interesting study. It was a great experience too; I hardly felt like I was part of a study, since it was pretty fun to try out the Oculus Rift for the first time. I think it explores pretty well the emotion of empathy, which ironically is something I've been gaining an interest in recently as well, with our whole election and wh…	0	0	0
27c2	2	VR is amazing / / A original and structural policy/strategy needs to be formed to address and even prevent people from being homeless.	0	0	0
09c2	2	It's interesting and gives me some kind of real experience to be in the view of a homeless person.	1	0	0.5
18c1	2	It was interesting to read about the homeless person's story and it made me imagine what it would be like and how it could happen to a lot of people.	0	1	0.5
20c2	2	Pretty cool! VR is quite amazing. I almost squealed when the man, from the back of the bus, got very close. I almost took off the Oculus, but had to check back in, so to speak.	1	1	1
34c2	2	The experience is real and feel terribly sorry for the people in video. I feel a little bit sick when I was looking for stuffs in the car though.	1	1	1
43c2	2	The VR headset helps me understand about the homeless people's situation much better. I am very touched and feel great discomfort by experiencing a homeless person's life via VR.	1	1	1
58c2	2	I appreciated the stories of individuals on the bus and the opportunity to get a sense for what it is like to loose your home and be forced into a transient life. The task to protect my backpack was a great experience for me to really get a sense of the difficulty of a relatively harmless situation. I thought the attention to detail and the experience overall was really well done. I am thankful f…	1	1	1
01c2	2	The experiment is cool! The virtual reality experience was well done. I appreciated the effort put in to make it as captivating and realistic as possible.	1	1	1
06c2	2	Everyone in the western world should have to take part in this experience. Thank you for reminding me of how urgent and real the problem is. / The VR felt very real. / The only challenge with answering some of the questions was I realized I got stuck on the 'most' - most people are this way or that.	1	1	1
11c2	2	Wow! I was really moved by ALL experiences. It was very scary to be evicted and move onto the bus, I got really into protecting my backpack and hearing the stories of all the other riders really made me sad - this could happen to me. Was especially touched/upset by the father and son in the back of the bus. I wanted to help them especially - I'm a mom with a kiddo in 3rd grade.	1	1	1
15c2	2	It is great to be able to immerse and interact in different scenarios instead of just reading or point& click.	1	1	1
17c2	2	This experience has surpassed my already high expectations. The simulations were incredibly compelling, especially the challenge on the bus of defending belongings while keeping the other guy away. See the man suddenly appear right next to me and stare at me was startling and nerve-wracking. I was also surprised by the stories describing why some of the individuals on the bus were homeless. Sever…	1	1	1
18c2	2	Immersion in those simulations felt like taking the common adage "try living in someone else's shoes" to another level. I definitely felt like this was a positive experience to see things from a homeless person's perspective. At first, when I had to sell items from my apartment, I figured that I would sell the sofa or the bookcase because I could do without those, but it was disheartening to see …	1	1	1
21c2	2	I felt immersed in the experience from the beginning... I felt the angst, nervous a) when the landlord knocked for the second time, when the police arrived and finally when the guy got close to me in the bus (that one was the scariest). I worked helping homeless people, it wasn't hard to imagine or understand their ideas, but for the first time I feel I felt it "in first person", and got a sample…	1	1	1
22c2	2	It was very real! The man in the bus made me scream.	1	1	1
28c2	2	I think although it was obvious that it was animation, it still felt real. If it were any more real like having very realistic figures and scenes, it would have evoked more emotion and creepiness in me. The closest that came close to was when the man was approaching me and I had to watch him or get my backpack stolen. I think this was the most nerve wracking part.	1	1	1
32c2	2	During the first three scenes of the experience (house, car, bus pt. 1), I was surprised at how much I felt as though I was the character and was living his experience. It was good to hear about others' experiences during the last scene as well, and I sympathized with the others on the bus, but I didn't feel quite as connected to their experiences as I did during the first three scenes.	1	1	1
36c2	2	Using VR to put participants in the shoes of a homeless person was a really interesting experience. I felt super in the moment, and definitely felt a lot of empathy towards the homeless.	1	1	1
37c2	2	It was an interesting way to experience the life of a homeless person. I certainly felt worried and scared for myself when taking part, and sympathy for homeless people.	1	1	1
38c2	2	I thought the scene in the car was scary because I was losing everything I had. I also thought the scene with the man on the bus getting closer to me was scary because I don't trust strangers. I thought the experience was eye opening because though I so think I sympathize with homeless people, I have never gone into that much depth of actually visualizing a whole day without anything.	1	1	1
39c2	2	I think that this experiment made me more likely to donate to the homeless shelter immediately afterwards, but I don't think it will change my long-term donations towards homelessness. I already feel compassion and empathy for homeless people; the problem is translating those feelings to action, which admittedly and unfortunately I (and, probably, most people) have been too complacent to do. / / …	1	1	1
44c2	2	The VR part is great, feels real and has a clear theme. And the design of the study is very concise, does not make people feel overwhelmed.	1	1	1
45c2	2	First, the overall study environment/introduction was very friendly and easy to follow. It felt fun to be a participant in this study! / / The virtual environment itself was interesting. The most vivid portion of the experience was the bus, with the two men on either side - I actually jumped when the man on the left got closer when I wasn't looking. / / It's also very heartening to see a study de…	1	1	1
57c2	2	The experience itself felt very immersive and real, especially the parts when I was afraid (when the landlord knocked, when the police sirens went off, and when the man in the bus was trying to steal my belongings).	1	1	1

## Sheet: Time1
Condition	PID	time	Thank you for participating in this study! Even though some of these questions may seem familiar,...	8	ios	SJ1	SJ2	SJ3	SJ4	SJ5	SJ6	SJ7	SJ8	A1	A2	A3	A4	A5	A6	A7	SE1	SE2	D1	D2	D3	SE3	D4	SE4	11	dehumanization	One of the best ways in which we can help change our community is by communicating with our elect...	letter
1	01c1	1	1	1	2	7	8	4	5	7	9	7	6	2	3	8	8	6	8	5	5	5	4	4	2	5	4	5	1	100	1	Dear Representative, / / I would urge you to consider the mounting evidence surrounding the approach of giving homeless people a home first and worry about treatment later instead of the other way around. Providing a stable living situation to someone who is homeless could actually lower the cost for social and health expenditures. / / Considering comments from social and health workers, it is ha…
2	01c2	1	1	1	2	5	7	3	3	6	7	4	5	3	4	8	7	4	6	6	4	3	2	2	1	2	1	4	1	100	1	Dear Governor, / / My name is Anshuman Dewangan and I am a recent graduate from UC Berkeley. I am writing to you to urge you to combat the stigma against homelessness in an effort to improve our community. / / I come from an affluent neighborhood in South San Jose. My parents own a variety of rental properties throughout the South Bay Area. Last week, I helped my parents re-paint one of the prope…
2	02c2	1	1	1	1	4	7	4	8	5	7	1	6	2	2	7	7	7	5	8	6	6	4	3	3	6	3	4	1	100	1	I have too much to say. This is all I want to say. Remember, the government should only exist for the people and for the society those people live in.
1	03c1	1	1	1	4	4	7	4	7	7	6	5	4	5	7	5	6	6	4	5	5	5	5	4	3	4	4	5	1	22	1	I believe the homeless is a big problem to be solved in US, especially in silicon valley, where the rich and poor go to two extremes. I met homeless people several times in Stanford shuttle, and one of them even asked me for borrowing my cell phone.
2	03c2	1	1	1	4	4	6	5	8	6	4	3	3	3	6	6	6	7	4	7	5	5	6	6	5	7	3	5	1	95	1	Dear elected official, / / I understand that there is a lot on your plate right now and different priorities are pulling you in different directions. But, please consider taking more initiative to help the homeless people. / / Sometimes we pass them without even noticing. Sometimes, they put us in awkward situations because we don't want to talk or are in a hurry. But I challenge you to spend an …
1	04c1	1	1	1	2	5	3	5	5	4	4	5	4	2	3	3	3	4	4	4	3	3	2	3	3	4	3	3	1	75	1	Dear elected official, / / Homelessness is an issue that requires governmental intervention. For the people going through homelessness, they don't have the support they need to achieve their true potential. Being evicted from your home; sitting on a bus all night to stay warm; not having a sense of security all contribute to psychological issues that plague the homeless from contributing back to …
1	05c1	1	1	1	3	9	9	1	8	8	9	3	9	1	2	9	9	7	6	7	4	4	6	6	5	7	4	7	1	100	1	Coming from a country (Sweden) where homelessness is not a big problem, I was shocked at the situation in the Bay Area. In the city, the number of people living on the streets, young people, old people, men and women, seem very high. At Stanford where I spend most days, I don't encounter this issue, but as soon as I take public transport or move near the train station the homeless population beco…
2	05c2	1	1	1	2	3	5	5	5	5	5	5	4	5	6	3	3	3	3	4	2	2	3	4	3	2	4	2	1	100	1	I live in the USA for less than 3 years, and I haven't, probably, looked at the topic that much. I can only compare to the country I'm from, and I can say that most homeless people I've seen in America live better (financially) and have more places to go to and ask for help than people in other countries. So I believe that yes, there are some unfortunate people that have more problems in life tha…
1	06c1	1	1	1	2	3	3	6	5	4	3	5	3	4	5	8	8	6	8	7	5	5	5	5	5	5	5	5	1	77	1	Dear City Official, / / I believe that the city should inject more resources into programs that aim to help homeless people because a lot of times they are in an endless vicious cycle. / / Citizen
2	06c2	1	1	1	5	8	9	9	4	7	9	9	9	1	1	9	9	9	10	9	7	6	3	6	5	7	6	7	1	100	1	Dear Congressman/Congresswoman, / / It is imperative that we take urgent, concrete, decisive steps to improve the plight of homeless people in our community and in this country. We've ignored the issue for too long. We've become complacent and we've begun to see as normal that which is not. San Francisco has the second highest number of homeless people in America, after New York, because our rent…
1	07c1	1	1	1	1	5	5	5	7	5	5	5	5	5	5	6	6	6	8	5	6	6	6	6	6	6	6	6	1	83	1	I think homeless people is a very serious problem in the United States. Actually, I had a unpleasant experience with homeless people. A homeless guy asked me to give him my food when I was eating at a fast food restaurant. I said no to him because I was very hungry. However, he started to yell at him. I was very afraid that he may hurt me just because I refuse his request. I do feel sorry for the…
2	07c2	1	1	1	3	6	7	3	6	6	6	6	6	3	3	7	7	7	7	6	5	3	5	5	5	5	5	5	1	93	1	Dear elected official, / / As someone who represents the needs of the community, I believe it just for you to consider the plight and misfortune of the homeless population in our community. Many individuals incur homelessness due to societal factors such as poor educational opportunities, as well as personal factors out of their control such as unstable family situations. I would encourage you to…
1	08c1	1	1	1	1	5	5	5	5	5	5	5	5	5	5	5	5	6	8	7	6	4	5	4	4	6	4	6	1	100	1	Dear elected official, / / As far as I am concerned, homelessness may be a serious problem in our society. Homeless people need to be cared and helped. No matter how they became homeless, our society should try to help them. Helping them is not only good to homeless people, but also to the society. Homeless people may be potential criminal group because they may be not able to live with the money…
2	08c2	1	1	1	2	7	6	5	3	4	8	7	8	2	2	8	8	6	8	6	5	5	5	5	6	6	5	6	1	94	1	The homelessness issue is a big problem. A lot of them are mentally unfit to take care of themselves. What values are we showing our children if we don't take care of such a significant population. I would recommend we redirect funds to cleaning up the streets and making sure that these people are given some form of food and shelter.
1	09c1	1	1	1	2	9	9	1	6	8	8	1	9	2	2	8	9	6	8	5	5	5	5	4	5	6	3	4	1	100	1	Hello Representative, / / Homelessness is a very serious issue that is ever-growing as our tech industry continues to envelop its neighboring surroundings, communities, and people. With more and more rich folks moving in, driving up rent prices, and forcing working-class folks to move, many are left without homes. / / San Francisco is especially very stringent and inhumane with regards to homeles…
2	09c2	1	1	1	2	6	3	8	7	3	2	8	2	4	3	6	5	6	4	6	3	3	2	2	2	3	2	3	1	100	1	Dear officials, / / I am writing this letter to express my thoughts towards the homeless people and hope you can do something to help them. Most of the homeless people are living terrible lives. They may lose their jobs but it is not because they are lazy but because their companies don't need so many employees any more. They may have some family or personal problems and traveled a long distance …
1	10c1	1	1	1	5	7	7	7	6	6	9	9	9	2	3	7	7	6	7	7	4	3	3	5	5	5	3	5	1	100	1	I'm sorry, I'm not free enough nor have I the patience to engage in this sort of hypothetical exercise. More to the point, homelessness has been far enough out of the mainstream of political discussion for the past few years that I simply do not do enough reading about it to have a sense of the policy discussion. I have the impression that housing-first approaches in which they began by placing p…
2	10c2	1	1	1	2	7	9	7	9	7	9	5	7	3	3	9	7	5	7	6	5	4	5	2	2	6	1	6	1	79	1	I wish we provide more shelters for homeless people. Sleeping is one of the most basic needs for people and it seems to be the first step to help a homeless person get rid of the bad situation they are in. Then they have more energy in the day to work or to study to improve their homeless situation.
2	11c2	1	1	1	5	8	9	8	5	5	6	4	7	3	3	8	8	8	8	6	5	5	6	6	6	5	6	6	1	100	1	Dear Elected Officials, / / One important way you can "Make America great again!" is to better tackle homelessness in our country. / / We must find ways to address the reasons why people become and stay homeless: job loss, mental health issues, high cost of living, lack of affordable housing, drug addiction, domestic violence, high cost of insurance and prescriptions, veteran/immigrant status. If…
1	12c1	1	1	1	1	4	3	6	8	3	4	6	5	6	6	6	6	4	6	6	5	4	4	6	4	6	5	6	1	84	1	To be honest, I don't know much about the facts of homelessness. But what I do know is how I feel about the homeless, and in my opinion, it's unacceptable for members of our community to not have a living space of their own, and what's more ridiculous is that the rest of us are okay with it. We need to take a more proactive approach to helping those less fortunate in our community to grow as a so…
2	12c2	1	1	1	5	5	8	5	3	4	6	6	7	2	3	8	9	6	7	5	6	6	6	6	6	6	4	5	1	98	1	Dear Mayor, / / Homelessness is a pressing issue in our community, and we have clear moral and civic obligations to take action to help people in need. As such, I write to ask that you please appoint a commission to oversee a homelessness task force that would take swift action. The primary goals of the task force would be to 1) commission or undertake an economic/policy study that identifies pri…
1	13c1	1	1	1	1	4	4	7	3	3	7	7	3	3	6	4	5	6	7	5	5	4	6	3	4	6	3	5	1	77	1	I feel sympathetic for homeless people. They spend every minute just to make sure that they can survive next minute. They do not have spare time or money to invest, to teach themselves so they have few chances to get rid of poverty. / I suggest that we can spend more money to let them learn something at least so they can live without begging.
2	13c2	1	1	1	2	2	2	8	3	5	3	9	3	8	8	6	2	2	1	1	1	1	5	5	7	1	4	1	1	100	1	The homeless (at least in the area I'm from) mostly suffer from mental illness which makes them incapable of receiving help. I've volunteered at homeless shelters in my area before, and those are people that are seeking help, which is great. There's a large majority that does not seek help though. I would recommend some sort of policy that opened up more spots in hospitals for homeless patients s…
1	14c1	1	1	1	2	1	3	7	3	3	3	6	3	8	8	6	6	4	4	4	1	1	4	4	4	3	4	2	1	100	1	Dear elected official, / / Homelessness is the plight of when someone cannot find a long term place to live. They regularly do not have a roof to sleep under and often come to this state from a cycle of poverty, mental health problems, and lack of support. / / I think that we need to do more to keep homeless people off of our streets. They are a problem for the public, leaving our streets dirty a…
2	14c2	1	1	1	1	6	2	6	5	2	7	6	7	3	3	8	7	6	8	5	5	4	5	7	5	6	6	5	1	100	1	The situation of homelessness in San Francisco is worse than I have ever witnessed anywhere else. For such a small city, there is an overwhelming number of people without homes. There are some afflicted by drug addiction, mental illness and just loneliness. They crowd coffee shops, libraries and bookstores. In desperation, they appeal to anyone who will make eye contact with them in the streets. …
1	15c1	1	1	1	1	7	7	6	4	5	6	5	5	3	4	6	6	6	6	5	4	4	5	5	3	4	3	3	1	100	1	Homelessness is a large problem in modern society. Effort should be made by governmental policies to support, protect, and enable rehabilitation of the homeless. Funding for homeless shelters of adequate sizes to support the homeless population and provide food and facilities to those in need should be provided. Mechanisms to aid the homeless in finding jobs are also of paramount importance. Supp…
2	15c2	1	1	1	3	3	3	6	3	2	4	7	4	4	5	8	7	6	7	5	4	3	5	4	2	6	3	4	1	100	1	When working with homelessness, it is not enough to to just have shelters and put a roof above them. They need to be in a place of belonging, of doing something worthwhile that motivates them to get up, and continue to be pushed to change for the better.
1	16c1	1	1	1	3	4	6	3	6	3	8	9	8	1	1	9	9	8	8	5	5	6	5	5	7	7	6	7	1	100	1	Dear elected official, / / Homelessness has long been a problem in this country, but as our overall standard of living rises the situation becomes increasingly unconscionable. All people deserve to be treated with some level of dignity at respect that is routinely stripped from those without a home. In many ways, homelessness in America is made worse by the fact that we have removed the "half-way…
2	16c2	1	1	1	5	6	6	5	6	5	6	6	6	4	6	6	6	6	7	6	5	5	5	5	5	5	5	5	1	100	1	Dear elected official, / / I am writing to explain my perspective on the current state of homeless people in our society. / / I feel that our current policies are inadequate in both preventing people from becoming homeless and in taking care of them when they become homeless. Furthermore, more efforts can be directed at how to help homeless people get back to having a productive life and obtainin…
2	17c2	1	1	1	1	7	3	8	2	2	7	7	6	2	2	8	9	7	9	8	6	6	6	7	7	7	3	6	1	100	1	Dear Elected Official, / / I would like to throw a fundraiser for you next month to help with your upcoming reelection. Please let me know when would be a convenient time to discuss the details along with an important issue on my mind.
1	18c1	1	1	1	2	6	5	4	4	6	5	4	6	4	5	6	6	5	4	4	4	4	5	5	3	5	3	4	1	90	1	Dear elected official, / / There are many on the streets without homes to return to at night, without substantial food for the day, and without many of the basic necessities of life. Unfortunately, many of these people end up homeless unexpectedly with a loss of their employment and often times not due to buying drugs, overdosing, or simply being lazy. Many of these people need a warm place to sl…
2	18c2	1	1	1	1	7	5	5	6	6	5	8	6	5	4	6	6	5	7	4	4	3	3	4	3	5	2	4	1	88	1	It makes economic sense to help homeless people in our community find housing and employment. By building apartment-type buildings with small individual bedroom-units, and shared cooking spaces and bathrooms, combined with a security checkpoint, and a station staffed by social workers, we could help elevate the position of homeless people so that they are no longer forced to search for shelters t…
1	19c1	1	1	1	1	6	3	5	3	5	5	5	7	7	6	4	3	3	3	4	6	6	2	2	2	6	2	6	1	89	1	I believe we have the responsibility to take care of homelessness, but I do not think the priority of this social problem is as high as other topics, such as equal education . Our care of the homeless people is under the general social welfare to support the minority of our society, e.g. women, disability or immigration.
2	19c2	1	1	1	2	5	6	4	2	4	8	5	7	2	3	7	9	7	7	6	4	4	4	4	2	6	3	6	1	100	1	Hello Councilman/woman, / / As a member of your constituency, I appreciate your service to our community. Our community is one rich with diversity and culture, and every member contributes to its growth and development. However, our community does not serve all of its members; there are many who are without homes who suffer and languish among us. We must strive to be a community to reaches out to…
1	20c1	1	1	1	3	7	8	5	8	4	6	5	4	4	6	7	6	3	3	5	5	5	5	3	3	6	2	4	1	100	1	Dear elected official, / / I understand that homelessness is a rather complicated issue in our town and I wanted to write to you to discuss it. As I understand it, I know it's difficult to tell the riffraff between th professionally homeless and the truly homeless. That is to say, those who panhandle simply because it's more profitable than anything and those who are homeless and want to actively…
2	20c2	1	1	1	7	3	7	3	2	3	5	8	6	2	3	8	8	7	9	6	5	5	2	6	3	6	3	6	1	100	1	Dear Ms. Pelosi, Ms. Eschoo, et al / / People come first. / Our children and families come first. / Our peers, friends and communities come first. / / Please continue to advocate and financially and emotionally support all high-rated organizations, whether non-profit or private sector, that work towards healing our communities. Homelessness is a symptom of a community damaged by escalating costs …
1	21c1	1	1	1	5	8	8	3	5	4	6	7	6	3	2	7	7	7	7	6	5	3	2	3	3	5	3	5	1	100	1	Homelessness is a huge issue in the Bay Area. It is a problem that needs fixing at the policy level. I am writing to support any initiatives to increase affordable housing in the Bay Area through government subsidy.
2	21c2	1	1	1	5	9	9	1	3	9	9	2	9	1	1	9	9	9	8	9	5	6	3	5	2	5	3	7	1	99	1	Dear elected official, / / I'm very worried about the homelesness problem in San Francisco and I feel there's not enough resources invested in improving it. / / I've been asking homeless people their stories, and they are all stories of people that could have done better with a little help from the state. / / I would like to get involved in working voluntarily to create a plan that can help peopl…
1	22c1	1	1	1	2	7	3	9	6	4	6	3	7	6	6	8	8	5	5	4	5	3	6	6	6	5	5	6	1	52	1	To who it may concern, / / I'm writing to you about the issue of homelessness in San Francisco. I lived in the city over the summer and every day I interacted with homeless people, on the bus, the bart, and the streets. Some were friendly, some were aggressive. Some seemed down on their luck, others seemed mentally disabled. / / I think the city should be doing more to help the homeless. It is cl…
2	22c2	1	1	1	4	5	8	4	4	5	7	7	6	2	3	6	6	4	6	6	5	5	4	3	3	5	4	5	1	100	1	Look into expanding homeless shelters with more accommodations (it gives homeless people a safe place to rest without having to leave early from a potential part-time job, and gets people off your streets! Win-win). Also look into providing more professional development resources and mentorship to get them back into the job market. More often than not, homeless people got to their current state d…
1	23c1	1	1	1	4	8	7	2	6	6	8	4	7	2	3	8	8	7	8	6	5	4	5	5	6	5	6	6	1	100	1	Dear __, / / I'm writing to you with the hope that you'll empathize with my story. My junior year of high school, I realized that I was gay. It was a terrifying experience - my mom and dad were very religious. My dad had even been a pastor at our church for 8 years. On good nights, I stayed up watching cheesy RomComs online: 'boy comes out, boy finds love, boy lives happily ever after.' On bad ni…
2	23c2	1	1	1	2	3	6	9	1	2	3	9	5	2	3	6	5	5	7	6	5	5	3	3	3	6	1	7	1	95	1	Homelessness is something that effects a multitude of people across every state, city, and town in the United States. It is of the utmost importance that the state provides greater attention and allocates more resources in order to adequately address the concerns facing homeless citizens. / Many times, it is not the fault of the individual that leaves them homeless, instead it is a few back month…
1	24c1	1	1	1	5	6	7	5	6	5	8	6	8	3	3	8	8	5	4	5	3	3	5	6	6	5	6	6	1	100	1	Currently there are thousands of homeless people living throughout the United States and even more uncounted and unsupported living in my hometown of Los Angeles. Homeless people do not receive much help and are essentially left to their own devices to try and find necessary resources. Overall, this is a huge problem throughout the US and I believe that homeless people should be supported more by…
2	24c2	1	1	1	4	6	7	4	2	3	6	4	6	3	2	7	7	6	7	6	5	5	6	6	3	6	4	6	1	100	1	Dear official, / / Homelessness is a serious problem, especially in urban areas like San Francisco. Often times the path to becoming homeless is out of the individual's control and unpreventable. Once homeless, people are often stuck in destructive cycles that are nearly impossible to escape from. However, as a commonwealth, we should dedicate more resources to preventing homelessness and uplifti…
1	25c1	1	1	1	1	8	8	2	6	5	8	6	9	2	2	9	9	7	8	6	6	2	5	6	7	6	3	6	1	100	1	It is the responsibility of the government to extend the same protections and rights to homeless people as everybody else. It is deplorable that homeless people are neglected as unimportant and irrelevant to society - these are just individuals who have ended up in a bad circumstance, sometimes through no fault of their own. What kind of society then rejects them simply because they can no longer…
2	25c2	1	1	1	5	7	4	7	4	3	6	6	5	3	3	6	7	6	7	5	4	4	6	6	6	5	4	3	1	90	1	Homelessness is a serious issue because it is a product of all the problems in urban infrastructure. The presence of a homeless population is a symptom of a insufficient education and welfare system. The government is responsible for providing shelter for homeless individuals and families because the government's failure has contributed to their lack of shelter and poverty.
1	26c1	1	1	1	1	8	8	3	9	4	9	8	9	2	2	8	8	8	7	6	6	6	2	6	6	6	2	6	1	96	1	Hello Congressman Lipinski, / / It has come to my attention that the homeless population in the Southwestern suburbs of Chicago has been increasing over the past half a decade or so. Whether this is due to the economic crash of 2008-2009 or due to some other economic/ social issue, I do not know. However, I do know that your policies tend to cater to the middle class and now I believe that you ne…
2	26c2	1	1	1	1	7	4	9	1	4	1	3	4	5	6	8	3	6	4	5	4	3	6	6	7	6	5	5	1	94	1	Although homeless people suffer greatly, the majority of them have caused their our plight. While we should be concerned about the lives and wellbeing of homeless people, we should not tax the hardworking rest of the population in order to pay for their welfare. We have a system where you work for what you receive, and this system has served us well enough. We should pay more attention to the hom…
1	27c1	1	1	1	1	6	6	5	4	5	7	4	6	5	5	5	5	5	5	4	5	5	5	5	5	5	5	5	1	100	1	We as a state should invest in more programs that benefit homeless people not by subjecting them to handouts but by providing opportunities for their stories to be heard + ways to reintegrate them into the workforce.
2	27c2	1	1	1	2	9	3	9	1	5	9	3	9	5	5	9	9	5	5	3	4	4	4	4	4	4	4	4	1	41	1	Certain policies should be conjured to provide housing for the homeless. In order to live in the house, the homeless should attend professional training courses, where they should remain certain status of performance. In addition, certain encouragement should be made to stimulate them to establish skills for them to be independent again.
1	28c1	1	1	1	1	7	7	3	7	8	8	4	8	5	6	7	7	5	4	4	4	4	5	5	5	3	5	4	1	100	1	What a reminder that our systems do not work to support the most vulnerable citizens than the plight of homelessness on the streets of our cities. Even if we don't actually see the homeless people, we know that they are there and we can only hope that they aren't being ignored. No one was born destined to be homeless. They were born to addicted parents, or no parents at all, or found themselves i…
2	28c2	1	1	1	6	7	8	8	5	6	7	3	8	1	1	9	9	6	7	6	6	6	6	7	6	6	4	5	1	98	1	Homeless people are often dehumanized and made to be seen as if they are all the same and are hopeless. They are not given a name and a face. Homeless people are seen as a nuisance in the streets, committing crimes and some times seen as beggars but what most people don't see is that they had no control of the situation that they were put in. They also care about their well-being, health, family,…
1	29c1	1	1	1	2	8	7	7	5	4	7	5	6	4	3	6	6	3	4	5	4	4	5	5	4	5	5	4	1	100	1	Helping homeless people is important. It promotes the general welfare of the people and reduces crime rates. Admittedly, use tax payers' money the address this issue is necessary, such as building more shelters. But I believe in the long term, the most effective approaches are (1) providing job skill training, (2) eliminate unnecessary restrictions on companies, (3) promoting high-tech industries…
2	29c2	1	1	1	2	3	6	5	7	5	4	7	7	3	6	8	8	6	8	6	5	4	5	5	4	6	5	5	1	100	1	Dear elected official, my name is Xu Han. I work for a firm in San Francisco. As I commute to work everyday, I can see a lot of homeless people around. Some of them are silent and some of them are begging for help. I have not talked to them, so I don't know their stories behind. But I definitely think that having more housing centers will help. Once they have food and house, then provide them wit…
1	30c1	1	1	1	4	7	4	4	3	4	7	4	7	2	2	8	8	7	4	5	5	5	6	6	6	6	6	5	1	95	1	The government does not do enough to provide resources to break the cycle of homelessness. Our society makes it far to easy for people to be trapped in impoverished or homeless situations with no means of escape. We should dedicate resources to creating avenues out of this cycle as well as to taking steps to erase it entirely.
2	30c2	1	1	1	2	7	9	2	6	5	9	5	9	3	3	9	9	8	8	7	7	6	7	7	7	6	6	6	1	100	1	It is clear that our society is not doing its part to protect homeless people. For many of them, it is not their fault that they have become homeless, but rather they are victims of an unfair system. We must first and foremost change our perspective and view homeless people as are equals, and not lesser or somehow inhuman. We must find ways to support them through more charity and soup kitchens. …
1	31c1	1	1	1	2	8	9	1	7	7	6	3	5	2	2	6	7	5	5	5	3	3	3	2	2	3	2	3	1	70	1	Dear "Elected Official", / / The first time I walked through San Jose and San Francisco, I was in shock at the number of homeless people in the streets. As I learn more about the gentrification happening in the Bay Area I can see why so many people are thrown out to the streets. They don't deserve this. Families don't deserve to live in an area where prices begin to surge while their income remai…
2	31c2	1	1	1	1	7	6	3	4	5	8	7	7	1	1	6	6	5	7	6	6	6	6	6	6	6	6	6	1	100	1	I understand that the issue of homelessness is one that is often overlooked and needs radical institutional change. Often homeless people are seen as beneath a person and that they are so far removed from society that it is their fault for becoming homeless. I believe the opposite of that and that it is a must for our society to help our homeless population. Better rehab and reassimilation into s…
1	32c1	1	1	1	1	7	6	3	8	4	7	4	7	3	3	6	7	6	6	6	5	5	4	4	4	5	4	5	1	100	1	Dear Elected official, / My name is ErikVan, and I am a freshman at Stanford University. A large percentage of today's population suffer from the issue of homelessness. Because many are often trapped in this detrimental cycle of living, there needs to be more government aid and resources offered to those who identify as homeless. Policies should become more benevolent intead of the current trend …
2	32c2	1	1	1	3	4	4	6	5	4	4	2	5	3	2	7	7	5	4	6	4	3	3	6	4	5	2	5	1	80	1	Dear Elected Official, / / It is easy as a student at Stanford and resident of the wealthy Peninsula of the Bay Area to have a blind eye to homelessness and the systemic issues to which it relates. Strolling through Palo Alto, I would likely believe homelessness to be a problem of little concern, and certainly one to which I do not relate individually. However, the truth is that neither of these …
1	33c1	1	1	1	1	4	5	6	7	4	5	4	8	5	4	3	5	3	3	4	4	3	5	5	5	5	6	4	1	87	1	There seems to be a rise in the number of homeless people. There should be more shelter homes where people can go and get some rest and some food. Homeless people should not be given money because it is likely that they will use it for drugs or other things not necessary for survival. Homeless people should be given the necessities: food, water, and a place to sleep.
2	33c2	1	1	1	1	9	9	1	6	4	7	5	5	3	3	7	7	6	4	5	7	6	7	7	7	7	7	7	1	86	1	Dear Representative, / Homelessness is a complex issue and is proven to be spurred by a variety of factors. Approaching this issue with intersectionality in mind, we must begin to think about prevention, and immediate action. How can we prevent the plight of homelessness? What can be done to educate and retrain homeless people to re-enter the workforce? / / Some policies can take place: / 1. Incr…
1	34c1	1	1	1	1	7	5	5	4	6	7	4	7	3	3	7	7	5	6	5	4	4	5	5	4	5	4	5	1	50	1	Dear whom it may concern, / / I believe that problem of homelessness is exacerbating every year these days. / Although I do not have any acquaintances related to this problem, I feel very concerned about the problem because homeless people are also very important population of the United States. I believe that spending more of the budget on providing job opportunities for homeless people would be…
2	34c2	1	1	1	4	6	3	9	9	1	9	9	7	7	7	5	4	3	2	2	4	4	5	5	5	4	5	3	1	82	1	Homelessness is a solvable problem. Yet there is an enormous gap between what we know works to end homelessness and what is actually done in most places. / building and operating housing alone did not significantly impact the numbers of those who became homeless or how long they remained on the streets or in shelters. To learn why, we began interviewing those living on the street, discovering the…
1	35c1	1	1	1	5	4	5	6	6	4	6	9	8	5	6	6	6	7	6	4	5	5	5	4	1	7	1	7	1	50	1	Dear Sir, / / Recently, I have become very concerned about the increase in the problem of homelessness in the country. As the global economy continues to emerge from years of turmoil, the comfort of having a secure roof over our head has become a luxury that many in our society are not able to have. Homelessness has become an unacceptable and unrelenting social problem. As a proud member of our c…
2	35c2	1	1	1	4	6	8	3	4	6	8	3	6	3	3	8	7	6	7	6	5	4	7	6	6	6	3	5	1	90	1	Elected officials are "public servants," but you do not just serve those that have a home, donate to your campaign, and drive out to your rallies - you must also be a servant for those that are not fortunate enough to participate in your democratic process. The number of homeless individuals in our country is staggering and the lack of support that they receive from our government is sickening. I…
1	36c1	1	1	1	2	9	5	7	3	6	9	4	7	4	4	6	6	5	4	5	5	5	6	4	4	6	4	5	1	75	1	While I think there are more important issues to solve other than homelessness, I would regard homelessness as something that we need to start solving immediately as well. Instead of providing housing for them, we should try to provide jobs to them. Only in this way they will then be able to rent a place themselves. Or else, how long can you provide housing for them?
2	36c2	1	1	1	1	7	6	4	3	4	8	3	8	4	4	7	7	6	6	5	4	3	5	5	5	5	5	5	1	85	1	Dear elected official, / / The homeless community needs attention. Many homeless people are not homeless by any fault of their own, but rather because of circumstances they have fallen victim to (such as a poor upbringing, or layoffs in the workplace). More shelters are needed for people to sleep without having to leave work early. More outreach is needed to provide education and means for homele…
1	37c1	1	1	1	4	9	9	1	9	9	9	5	9	5	5	5	5	1	5	5	1	1	1	1	1	1	1	1	1	85	1	Dear Elected Official, / / If you are a Republican, you are probably an awful person and should burn in hell. The issue is simple. Increase taxes from the rich and use it to build a social safety net. Rich people have enough money that they probably won't even miss it. Hell, if you're an elected official you're probably loaded too. Realize that other humans in your country/district whatever are l…
2	37c2	1	1	1	1	9	9	1	9	8	9	6	7	1	1	9	9	9	9	7	6	6	6	6	6	6	6	6	1	100	1	I believe that the state policy on homeless people does not do what it needs to do to protect the needs of these vulnerable people. Policies need to be made to protect them and help them recover, not push them down further.
1	38c1	1	1	1	2	5	4	5	4	6	6	4	5	5	4	6	6	6	6	5	4	3	5	4	4	5	4	5	1	62	1	Dear official, / / Honelessness is becoming a very precedent issue in our society. Housing costs are rising and the job market is becoming more and more competitive. I'm not very familiar with policies already in effect but I think that there should be a focus on increasing low income houseing soeciaficallt here in the Bay Area to help get people off the streets and into shelter.
2	38c2	1	1	1	1	9	9	1	8	9	9	1	9	1	3	9	9	6	6	3	6	6	7	7	4	7	3	6	1	100	1	Good evening, / / As a citizen of your state/city, I believe the current policies are not equally representing everyone in your constituency. There are many homeless individuals that are do not have the resources to vote and speak up for themselves in a way they will be respected. More needs to be done to protect the rights, opportunities, and dignities for these fellow citizens. More funding and…
1	39c1	1	1	1	1	5	5	5	7	5	5	4	5	5	6	6	6	5	5	6	5	5	5	4	4	5	4	5	1	51	1	I feel bad about homeless people, and I would love to donate money or to do volunteer work to help solve the situation. However, sometimes, there are safety problems that are caused by the homeless, so I hope there are also actions done to keep the community free from homeless people.
2	39c2	1	1	1	1	8	8	4	7	4	8	6	7	5	4	8	8	4	6	4	4	4	4	4	4	4	4	4	1	100	1	Homelessness can affect anyone, particularly people who are already vulnerable. This is an especially important problem in the Bay Area, since housing prices have dramatically increased.
2	41c2	1	1	1	4	7	9	3	5	7	6	5	6	3	3	9	9	6	7	6	5	5	6	5	5	5	4	7	1	89	1	Dear Official, / / I am writing this letter in order to express my concern over the struggle of the homeless in East Palo Alto. Soup kitchens and other non-profits have been struggling to help them eat adequately for months, and winter is coming. They are more in need of our help than ever. East Palo Alto has one of the most rapidly growing homeless populations. Many sleep in their cars--they sho…
1	42c1	1	1	1	2	6	7	5	5	4	8	6	6	3	2	6	7	5	5	5	6	3	6	5	2	3	3	6	1	100	1	Steps should be made to reduce the income gap and to combat gentrification in cities like San Francisco. Most importantly, society needs to be made more aware about the causes of homelessness and ways in which they can help. For example, an awareness day could be held by local officials to educate people about the causes of homelessness and to allow people to either volunteer or donate in order t…
2	42c2	1	1	1	1	2	2	8	5	3	6	5	3	6	6	5	6	5	5	4	5	5	5	5	4	5	5	5	1	63	1	Dear elected official, / / Right now there are too many homeless people on the streets. They themselves are not doing well and need more care and help. I think we can put more money into solving the issue of homeless people and make the society a better place for everyone. / / Best
1	43c1	1	1	1	5	6	8	3	5	5	7	4	5	2	2	7	8	6	6	7	5	5	6	6	6	4	5	6	1	96	1	Dear Elected Official: / / The plight of the homeless in Palo Alto is distressing. As a young constituent myself, I find it reprehensible that our city is not doing its part in ensuring the basic human rights of every person - the right to a safe and secure roof over their heads, to battle against the unforgiving world outside. While the Opportunity House is a great start, it does not even come c…
2	43c2	1	1	1	4	6	6	4	6	5	6	6	7	2	2	7	8	6	7	5	5	5	5	5	5	5	4	6	1	57	1	Homeless people are not the group of people who are lazy so that end up being poor. Most of them used to have decent lives but unfortunate happens to them to make their lives mess. Through VR study hosted at Stanford sociology department, I truly experience the desperation and hopelessness that homeless people suffer. Considering about sleeping in the bus, having no sense of safety and diginity, …
1	44c1	1	1	1	1	7	3	8	5	2	3	9	1	8	9	9	4	4	4	3	4	4	4	4	4	5	7	6	1	80	1	I would like to see the policy changed in many ways. Now, I think the policy does not advocate enabling the homeless to do what they can and feel proud of themselves. Some people go homeless simply because there are some coincidences. But the society is not giving them a second chance. I think policy should encourage the homeless to feel more aspired and change them in a more emotional way.
2	44c2	1	1	1	1	6	4	4	6	3	6	5	5	6	5	6	6	7	5	7	5	5	6	6	5	6	5	6	1	69	1	Dear Officer, / / Hello. This is Sara Ding. I am writing to about the homeless people issue in our community. From my perspective, there are several problems that comes with the homeless people issue in our community. First, homeless problem is a threat to the safety of the community, which will then have negative affect on the economic development of the community. Second, homeless problem is re…
2	45c2	1	1	1	6	5	7	5	6	5	7	7	6	3	4	5	6	6	5	6	5	5	5	5	5	6	5	6	1	100	1	Dear Elected Official, / / Homelessness is a complicated issue. I have shadowed in the Emergency Department in a local county hospital in San Jose, and we often see patients come in with complex health issues - congestive heart failure, diabetes, kidney disease - yet their health issues are made so much more complex by the fact that they are homeless. From talking with patients, however, it has b…
1	46c1	1	1	1	2	6	7	4	6	6	7	6	6	4	6	6	6	4	4	4	2	2	2	2	2	3	3	2	1	83	1	Dear [elected official], / / I feel that the issue of homelessness is not being addressed as it should. Currently, it is clear that the state does not care at all about homelessness, and the individuals affected. / Vagrancy laws make it impossible for those who are forced by circumstances into homelessness to exist without breaking laws. The structure for this currently demands that these people …
2	46c2	1	1	1	3	7	6	2	7	4	7	1	8	1	1	9	9	8	8	8	6	6	4	6	6	6	4	6	1	100	1	Homelessness is a problem that should change in order for our community to grow and become more inclusive.
1	47c1	1	1	1	5	7	7	4	2	5	3	3	8	1	1	5	7	5	8	5	4	5	4	4	5	5	3	5	1	100	1	I'd like for us to address the issue of homelessness. Not just by providing a warm meal one day but by putting our heads together and figuring out how we can provide transitional and long term housing. Or even address current day to day issues such as people living in their cars or in mobile homes. We need to figure out where it's safe for them to park, where they can shower or empty out any biow…
2	47c2	1	1	1	4	8	9	2	4	6	8	5	8	2	3	8	8	6	6	6	4	4	4	5	4	5	4	4	1	91	1	To whom it may concern: / / It's clear that in our city, homelessness has been a persisting problem. I think it's time that we help our fellow citizens. / / Providing more shelters and facilities to use is a huge first step, as well as job training programs to help people get back on their feet. / / Further, it's important to invest in out mental health system, so that we can help those who are s…
1	48c1	1	1	1	3	6	6	3	3	5	4	4	5	4	5	5	4	3	5	4	4	4	5	3	3	5	3	5	1	59	1	To be honest, I have very little idea of the current lot of the homeless in USA, but I do not see much of the kind in California. Maybe in big cities like SF and NY they will be more visible. So I think the government should not only try to help the already visible homeless people, but also take care and initiate to find more who are suffering.
2	48c2	1	1	1	2	7	7	4	4	6	7	7	8	4	2	6	6	5	4	7	6	5	4	4	2	5	2	6	1	100	1	Dear Mr. Smith, / / As a citizen of this community and of the United States, I have some opinions regarding how our community is helping our homeless population. Homelessness is becoming more and more of a problem every year, and our systems to help them aren't growing. It is not completely their fault that they are homeless, and we as a society need to understand this and give a helping hand to …
1	49c1	1	1	1	1	7	7	3	4	8	7	6	8	2	1	8	8	7	7	7	6	5	4	5	4	6	5	6	1	100	1	Homelessness in America, and especially in my hometown, is a serious issue that needs to be addressed. Those affected by this issue are not lazy like people like to portray them. Homeless people are often cast out from their families for being different or forced to leave their homes because they have not been given chances to change their situation. We need to prioritize education and welfare fo…
2	49c2	1	1	1	4	7	4	5	2	4	7	3	7	3	3	7	7	7	7	6	5	5	5	5	5	5	5	5	1	100	1	Dear Politician, / I am writing to express my concerns about the plight of the homeless. It seems not a lot is being done in our community except for a few overnight shelters. Multiple homeless camps have popped up in various areas and some of them are quite large. I'm writing to ask for additional programs and services to help impact this problem. Additional funding is needed for case management…
1	50c1	1	1	1	5	9	8	2	6	7	9	4	9	1	2	9	9	6	6	6	5	5	4	6	5	5	3	6	1	100	1	The greatest difficulty that the unhoused individual faces is the struggle for identity-- to be recognized by other human beings as a fellow human with a name, a family, a culture, and a citizenship. / / I urge you, dear elected official, to ask your fellow representatives to place themselves in the shoes of the next unhoused individual they see panhandling in the city, and I ask you to do the sa…
2	50c2	1	1	1	5	9	9	3	8	6	7	5	8	2	3	7	7	6	6	6	5	5	5	5	5	5	5	5	1	88	1	Dear Elected Official, / / I wanted to reach out to you about the issue of homelessness. I believe our government needs to do more to help the homeless in our area. Many individuals around us are unfairly living without shelter. These are people whose rent came up short once, who had too many medical bills to pay, who couldn't make ends meet after feeding their children. These are upstanding citi…
1	51c1	1	1	1	4	9	9	2	4	7	9	8	8	1	1	9	9	8	7	7	6	6	2	7	6	7	2	6	1	100	1	Dear Official, / / Homelessness is a tremendous problem in our society today and it affects people for a variety of different reasons. It is easy to dismiss the problems of the homeless for people who are well-off and have never experienced this situation, but homeless individuals face a variety of dangers, threats to their physical, mental, and emotional health, and on top of it all face intense…
2	51c2	1	1	1	7	3	7	4	2	3	3	8	4	2	3	8	7	4	2	5	3	3	4	4	4	3	4	3	1	100	1	Dear Official, / / Homelessness affects many people in the United States. Often, when walking in public spaces I see homelessness myself and it is incredibly sad. These people live on the streets with little clothes, food, and shelter. Most of the times, people become homeless due to no fault of their own. They either ran away from a home that was violent or are suffering from illnesses such as P…
1	52c1	1	1	1	5	7	7	2	6	6	7	7	6	2	2	7	7	4	5	5	5	3	5	5	6	5	6	6	1	100	1	More should be done to help the homeless population. It is a disgrace that in a country of such wealth and luxury, there are millions of capable humans suffering. Shelter is a basic need. Although there exist a number of services for homeless people, there is often overcrowding and greater demand than resources. Also, often the means for homeless people to obtain the provided services are difficu…
1	53c1	1	1	1	2	5	5	5	6	4	4	6	5	5	6	6	6	5	5	6	4	4	4	3	5	4	4	3	1	100	1	Elected Official / many folks in the community are blinded by the homelessness and an activity we can do is to get to know our homeless.. maybe we can have a small 1 cent - 2 cent tax.. that would go to cleaning supplies and packs of nutrition for such people in need....cut salaries of city officials and have the monies distributed to homelessness housing...
2	53c2	1	1	1	2	4	4	4	6	4	7	5	7	4	7	7	8	7	6	4	3	3	6	5	5	5	6	5	1	65	1	Dear elected official, / / Right now I'm not sure there is enough being done about homelessness. Right now in LA, there is an overwhelming number of homeless people, many of whom made mistakes that ended themselves up on the streets, and some of whom homelessness was the only option. Seeing all the homeless people on the streets shows me that there are not early enough shelters available to accom…
1	54c1	1	1	1	3	7	7	4	5	4	6	6	7	3	5	7	7	6	5	4	4	4	5	4	5	5	4	5	1	100	1	Dear elected official / / As you know, the homeless population is a extremely visible in San Francisco. My understanding is that there have been many efforts to improve the lives of the homeless population over the years, with little effect. While I do not have a strong understanding of what measures have been taken over the years, I believe that the city should devote additional resources to try…
2	54c2	1	1	1	5	7	7	3	5	6	8	4	7	2	3	7	7	7	6	5	5	4	5	5	5	5	5	5	1	76	1	Living in Santa Cruz there are a lot of homeless people. I recognize the majority of them suffer from addiction or mental illness and it's hard to help people who are unwilling but I wish there were systems in place to help more and to rehabilitate instead of punish.
1	55c1	1	1	1	2	7	7	7	8	3	7	7	7	4	6	6	6	5	4	4	3	2	5	5	4	4	5	4	1	50	1	Dear Sir/Madam, / / Instead of giving money directly to the homeless people, it may be more effective to provide professional training and help them find some internships. / / Thanks, / A
1	56c1	1	1	1	2	4	6	2	2	5	7	7	8	3	2	8	8	8	8	5	3	3	5	6	6	6	2	4	1	100	1	Dear Elected Official, / / Homelessness is an epidemic in the United States. Those living on the streets are there because of numerous issues. Mental illness, drugs, crippling expenses, crime, poor job markets, and sometimes just bad luck. There is no simple one fix. Answers lie in restructuring our educational system, integration of still segregated communities, drug outreach programs, better be…
2	56c2	1	1	1	2	4	6	5	7	7	6	5	5	4	4	7	7	6	6	5	2	5	5	5	4	6	2	5	1	77	1	Homelessness is an issue encountered by many in our community. It is one of the most visible problems, and thus we constantly make laws trying to make homeless people invisible rather than helping them. We should make laws assisting homeless people find jobs and get shelter.
1	57c1	1	1	1	2	6	5	4	7	5	4	6	7	2	4	7	6	7	6	6	3	3	2	6	6	5	5	6	1	100	1	To Whom It May Concern: / / There are many issues that currently trouble the United States, but one that is often overlooked is that of homelessness. Our nation does not seem to do much towards solving this problem in terms of providing for this specific population as well as working towards getting people off the street. / / However, a big part of this issue is the awareness for it. Everyone kno…
2	57c2	1	1	1	3	7	8	7	4	7	7	6	7	3	3	7	7	6	6	7	4	5	4	6	5	3	5	5	1	85	1	I believe we should put more funds into creating affordable housing for homeless people and families. Many of them are living out of cars and buses like second-class citizens, when in reality they hace a lot of potential to enrich our community and contribute to all the other issues we are currently working on.
1	58c1	1	1	1	1	4	6	6	3	6	2	3	2	3	3	6	6	5	6	5	4	4	5	5	2	3	3	5	1	85	1	Dear Elected Official, / / Homelessness requires a closer look at potential gaps in our societal systems. Many people are bound to fall through the cracks. Most times, when one goes through hardships, loved ones or others step up and help out. Everyone may not be as fortunate. / / In order to protect against homelessness and better our systems as a whole, it is crucial we understand the circumsta…
2	58c2	1	1	1	1	8	7	6	1	4	7	9	1	2	3	8	8	5	3	5	4	4	3	5	4	4	3	5	1	65	1	I think we need to do more to help homeless people. Maybe there are ways that we can engage homeless people and give them jobs that allow them to be contributing members of society and pull themselves up out of their situation.
1	59c1	1	1	1	1	4	8	7	7	5	4	7	8	5	5	4	2	6	3	4	5	3	6	6	5	5	6	5	1	100	1	Dear Sirs, say please take note these are real people.
2	59c2	1	1	1	3	9	9	2	8	2	8	4	8	2	3	3	7	6	7	6	5	5	6	6	5	6	5	5	1	100	1	At minimum, people unable to take care of them selves should be offered a bed and food.
1	60c1	1	1	1	1	9	9	3	6	5	9	6	9	1	3	9	9	7	7	7	5	4	5	6	7	5	6	5	1	100	1	Homelessness is a problem that affects a significant portion of our society. Many of my peers, and myself included, are connected to a homeless person through mutual friends or family. Homelessness can happen through a wide variety of unfortunate circumstances, but rarely is it the person's own fault. Many homeless people also have identities that are disadvantaged in other ways in our society: t…
1	61c1	1	1	1	5	4	7	5	1	4	4	6	5	3	3	4	4	6	6	5	6	3	6	6	6	5	3	6	1	100	1	Dear Congressman, / The current problem of homelessness in Los Angeles is one that needs your attention. Many of these people are stuck in a perpetual cycle of unemployment, debt, and a laundry list of other problems. They need more aid from the city and people like you to get back on their feet. / / Homelessness, however, is not an issue that only affects those who do not have jobs or a roof ove…
2	61c2	1	1	1	3	3	3	7	5	5	2	5	4	4	5	7	7	6	7	5	5	5	6	6	4	5	4	5	1	90	1	.
1	62c1	1	1	1	2	7	8	3	5	6	8	7	7	2	2	8	8	7	7	8	4	5	6	6	6	5	6	5	1	100	1	To whom it may concern, / / Increasingly I'm appreciating that homelessness is a pervasive social issue, affecting a wide range of socio-economic groups. The homeless friends I've made over the years have no typical narrative or backstory, and very rarely can I comfortably assign blame to any one of them. Society, both in its absence of explicit protections for those suffering from mental illness…
2	62c2	1	1	1	3	8	8	3	7	5	7	6	7	3	3	8	8	6	7	7	5	4	5	5	3	5	4	5	1	85	1	Dear Elected Official, / Homelessness is a major problem in today's society and the government is not doing enough to combat it. These are real people who become homeless, and it is not their fault. They become homeless because you and the rest of society has failed them. Our country should be a land of opportunity, not a land of oppression. Please consider funding initiatives to combat homelessn…
1	63c1	1	1	1	3	3	6	9	2	4	4	6	4	7	8	7	6	2	4	2	3	2	7	5	2	3	1	2	1	85	1	I understand that homelessness is a social issue and that many homeless people are in an endless cycle of poverty. I believe that our society should do more to help homeless people, including providing basic housing, food, and healthcare; however, there are systemic issues surrounding housing affordability, food accessibility, and healthcare access that I believe are more important to first addre…
2	63c2	1	1	1	2	6	6	7	3	6	6	9	6	2	2	8	8	5	3	5	5	5	3	5	3	3	3	3	1	100	1	Hi, / I believe homelessness should be looked at as an issue that is tied to so many others but primarily inequality of opportunity due to chance. Most homeless people are in those situations because of situations they were unable to escape--low income without a safety net, abusive relationships or home life, alcohol and drug addiction, etc. We owe people a safety net and a second chance.
2	66c2	1	1	1	5	8	8	2	9	3	9	8	8	1	3	9	9	7	4	7	6	5	7	6	6	6	6	6	1	100	1	I believe that homelessness is an issue with several nuances, but also many unaddressed solutions. For example, I learned in a homelessness class at Stanford that if all the money that went to stopping homelessness initiatives was instead put into paying for affordable housing, all homeless individuals could be fully housed. I believe that much can be done to help the homeless population and in p…
2	67c2	1	1	1	3	8	7	2	3	7	8	4	8	2	3	7	8	8	7	7	6	6	5	5	4	6	5	6	1	90	1	Homelessness is a problem that needs to be dealt with for the wellbeing of the citizens who struggle with this problem, and for the city itself. For the citizens who are homeless, they are barely able to scrape by with just enough to survive, leaving them struggling day to day. If this problem is dealt with, these citizens can provide more labor for the city and its businesses, as well as helping…

## Sheet: Time1 LIWC
PID	Condition	WC	i	we	posemo	negemo	anx	social
01c1.txt	1	297	0.34	0	4.71	1.01	0.34	10.44
01c2.txt	2	271	7.75	1.48	4.8	0.74	0.37	12.18
02c2.txt	2	30	6.67	0	0	0	0	16.67
03c1.txt	1	47	8.51	2.13	2.13	4.26	0	12.77
03c2.txt	2	130	2.31	3.08	4.62	0.77	0.77	19.23
04c1.txt	1	131	0.76	0.76	5.34	0	0	16.03
05c1.txt	1	230	2.61	0.43	2.17	1.74	0	7.83
05c2.txt	2	101	6.93	0	2.97	1.98	0	10.89
06c1.txt	1	33	3.03	0	3.03	3.03	0	15.15
06c2.txt	2	281	0.36	9.25	6.05	3.91	0	16.73
07c1.txt	1	92	13.04	0	0	7.61	1.09	18.48
07c2.txt	2	77	2.6	1.3	9.09	1.3	0	19.48
08c1.txt	1	85	1.18	2.35	8.24	3.53	0	21.18
08c2.txt	2	61	1.64	6.56	6.56	1.64	0	14.75
09c1.txt	1	186	1.61	1.08	2.15	2.15	0	10.22
09c2.txt	2	166	1.81	1.2	3.01	3.61	0.6	21.69
10c1.txt	1	115	5.22	0	4.35	0.87	0	6.96
10c2.txt	2	59	1.69	1.69	3.39	1.69	0	15.25
11c2.txt	2	91	0	2.2	9.89	4.4	0	7.69
12c1.txt	1	79	5.06	5.06	3.8	2.53	0	12.66
12c2.txt	2	144	2.08	2.78	2.78	0	0	11.81
13c1.txt	1	64	3.12	1.56	1.56	0	0	17.19
13c2.txt	2	129	3.88	0	2.33	1.55	0	8.53
14c1.txt	1	112	0.89	2.68	2.68	1.79	0	13.39
14c2.txt	2	177	1.13	2.26	1.69	3.95	1.13	12.43
15c1.txt	1	81	0	0	4.94	1.23	0	4.94
15c2.txt	2	48	0	0	4.17	0	0	6.25
16c1.txt	1	163	1.23	1.23	4.29	3.07	0.61	9.2
16c2.txt	2	101	3.96	3.96	3.96	0.99	0.99	16.83
17c2.txt	2	42	7.14	0	9.52	0	0	11.9
18c1.txt	1	123	1.63	0	3.25	3.25	0	6.5
18c2.txt	2	176	0	1.7	4.55	1.14	0	11.36
19c1.txt	1	56	3.57	5.36	5.36	1.79	0	14.29
19c2.txt	2	128	2.34	7.03	6.25	0.78	0	26.56
20c1.txt	1	156	3.21	0.64	4.49	1.92	0	10.9
20c2.txt	2	79	0	3.8	6.33	3.8	0	16.46
21c1.txt	1	38	2.63	0	2.63	2.63	0	0
21c2.txt	2	171	3.51	2.34	5.26	4.09	1.75	18.13
22c1.txt	1	151	4.64	1.99	1.32	1.99	0	11.92
22c2.txt	2	85	0	1.18	4.71	0	0	14.12
23c1.txt	1	302	8.61	1.66	4.97	4.3	1.32	14.57
23c2.txt	2	157	0	0.64	4.46	1.91	0.64	10.83
24c1.txt	1	87	2.3	1.15	2.3	1.15	0	11.49
24c2.txt	2	140	0.71	0.71	3.57	2.86	0	7.14
25c1.txt	1	236	0.85	0.42	0.85	5.08	0	11.86
25c2.txt	2	58	0	0	0	5.17	0	6.9
26c1.txt	1	139	2.88	0	1.44	0.72	0	9.35
26c2.txt	2	100	0	9	2	3	1	20
27c1.txt	1	36	0	2.78	5.56	0	0	22.22
27c2.txt	2	52	0	0	7.69	0	0	9.62
28c1.txt	1	92	0	5.43	2.17	2.17	1.09	18.48
28c2.txt	2	149	0.67	0	2.68	0.67	0	14.77
29c1.txt	1	62	1.61	0	3.23	0	0	6.45
29c2.txt	2	87	8.05	0	2.3	0	0	17.24
30c1.txt	1	58	0	3.45	5.17	0	0	8.62
30c2.txt	2	84	0	5.95	3.57	3.57	0	15.48
31c1.txt	1	176	2.84	1.14	1.7	2.27	0	13.07
31c2.txt	2	75	2.67	2.67	2.67	1.33	0	13.33
32c1.txt	1	69	2.9	0	4.35	1.45	0	5.8
32c2.txt	2	205	2.93	1.46	4.88	1.95	0	4.88
33c1.txt	1	68	0	0	0	0	0	7.35
33c2.txt	2	82	0	2.44	3.66	1.22	0	6.1
34c1.txt	1	80	5	1.25	7.5	3.75	0	13.75
34c2.txt	2	109	0	2.75	0.92	1.83	0	12.84
35c1.txt	1	197	2.03	2.03	6.6	4.06	0.51	13.2
35c2.txt	2	91	1.1	2.2	1.1	2.2	0	15.38
36c1.txt	1	66	3.03	3.03	3.03	0	0	16.67
36c2.txt	2	98	1.02	0	4.08	4.08	0	11.22
37c1.txt	1	112	0	0	5.36	4.46	0	15.18
37c2.txt	2	42	2.38	0	0	2.38	2.38	14.29
38c1.txt	1	65	3.08	1.54	1.54	1.54	0	7.69
38c2.txt	2	83	1.2	0	4.82	0	0	15.66
39c1.txt	1	51	5.88	0	7.84	3.92	0	9.8
39c2.txt	2	26	0	0	3.85	7.69	3.85	11.54
41c2.txt	2	85	2.35	1.18	2.35	2.35	2.35	11.76
42c1.txt	1	73	0	0	1.37	0	0	6.85
42c2.txt	2	50	2	2	10	0	0	18
43c1.txt	1	176	2.27	2.84	4.55	1.7	0.57	11.93
43c2.txt	2	120	0.83	0	4.17	6.67	0.83	14.17
44c1.txt	1	71	4.23	0	5.63	1.41	0	11.27
44c2.txt	2	120	1.67	1.67	3.33	4.17	0.83	15.83
45c2.txt	2	215	1.4	0.93	2.33	2.33	0.47	9.3
46c1.txt	1	133	0.75	0	1.5	0	0	3.76
46c2.txt	2	18	0	5.56	0	5.56	0	11.11
47c1.txt	1	80	1.25	5	2.5	1.25	0	13.75
47c2.txt	2	78	1.28	5.13	2.56	2.56	0	20.51
48c1.txt	1	69	4.35	0	4.35	1.45	0	5.8
48c2.txt	2	155	2.58	3.23	3.87	1.29	0	18.71
49c2.txt	2	142	2.82	1.41	3.52	0.7	0	11.27
50c1.txt	1	89	2.25	1.12	2.25	2.25	1.12	22.47
50c2.txt	2	138	1.45	2.9	5.07	0	0	19.57
51c1.txt	1	171	0	0.58	5.26	4.09	0.58	10.53
51c2.txt	2	176	1.14	1.14	2.27	3.41	0	14.77
52c1.txt	1	90	0	0	2.22	4.44	1.11	7.78
53c1.txt	1	64	0	4.69	0	1.56	0	9.38
54c1.txt	1	204	2.45	0.49	4.41	0.49	0	2.94
54c2.txt	2	49	4.08	0	0	4.08	0	12.24
55c1.txt	1	29	0	0	10.34	0	0	27.59
56c1.txt	1	110	0	3.64	5.45	1.82	0	7.27
56c2.txt	2	46	0	6.52	2.17	2.17	0	17.39
57c2.txt	2	55	1.82	5.45	1.82	0	0	16.36
58c1.txt	1	75	0	4	4	0	0	14.67
58c2.txt	2	42	2.38	4.76	2.38	0	0	30.95
59c1.txt	1	10	0	0	20	0	0	30
59c2.txt	2	17	0	0	5.88	0	0	17.65
60c1.txt	1	214	1.4	3.27	0.93	2.34	0	21.03
61c1.txt	1	110	0	0	0.91	3.64	0	13.64
62c1.txt	1	134	3.73	0	5.22	1.49	0	11.94
62c2.txt	2	74	0	1.35	5.41	4.05	0	17.57
63c1.txt	1	122	2.46	0.82	1.64	0	0	11.48
63c2.txt	2	67	1.49	1.49	4.48	2.99	0	8.96
66c2.txt	2	146	3.42	0	2.05	0	0	3.42
67c2.txt	2	83	0	0	4.82	6.02	2.41	10.84

## Sheet: Time2
Condition	PID	time	ios	SJ1	SJ2	SJ3	SJ4	SJ5	SJ6	SJ7	SJ8	A1	A2	A3	A4	A5	A6	A7	SE1	SE2	D1	D2	D3	SE3	D4	SE4	11	dehumanization	Measure A was proposed in Santa Clara County. The purpose of Measure A is: "To provide affordable...	agreementMA	measureA
1	01c1	2	1	7	7	4	7	7	7	4	4	3	3	7	7	6	7	6	4	4	5	4	2	5	4	5	1	100	1	4	I believe the role of governments from the federal to the local level is to protect the vulnerable in our society. I appreciate that the Board of Supervisors proposed adding this measure to the ballot and that the majority of those who voted in Santa Clara county are willing to bear the expense and believe in the effort to expand access to housing for vulnerable populations. / / Issuing bonds is …
2	01c2	2	3	6	7	3	7	6	7	4	7	2	4	7	7	3	4	7	3	1	1	1	1	3	1	3	1	100	1	5	The measure addresses many of the underlying issues of homelessness, namely: "veterans, seniors, the disabled... victims of abuse... mental health or substance abuse illnesses." By acknowledging what attributes to the homelessness problem, I believe the measure has a better chance at effectively combating the issue. / / The government should use resources to address the issue because a capitalist…
2	02c2	2	1	4	3	6	6	4	4	6	4	3	3	6	6	5	4	7	5	4	3	3	3	5	3	5	1	100	1	4
1	03c1	2	4	4	6	6	6	5	5	6	3	6	6	5	4	3	3	3	3	3	4	4	2	3	2	3	1	24	1	3	There are more ways to solve the homeless problem, for example, preventing drug abuse problem.
2	03c2	2	2	4	5	4	2	4	3	5	7	4	5	7	7	6	3	7	6	3	5	5	4	5	6	7	1	100	1	2	I agree with the need to upscale affordable housing to this vulnerable group. However, I would make a strict clause that would allocate a certain percentage to services, treatment, and programs. Housing is an important need for us as people. But I think it would be so beneficial to turn those houses into spaces to helm develop and educate people. For me, the money shouldn't just be tied up in the…
1	04c1	2	3	5	5	5	6	5	6	4	5	1	1	4	4	5	3	5	3	3	3	2	2	2	2	2	1	91	1	4	Any measure providing better equity for those in need receives my support.
1	05c1	2	5	9	9	1	8	8	9	4	9	2	3	9	9	7	6	7	6	6	6	6	6	7	7	7	1	100	1	5	I think affordable housing is key to addressing the issue of homelessness. This is especially so in an area like the Bay area where prices are so incredible high that even people who do have jobs cannot afford to pay rents. Moreover, this may be the best way to break the vicious cycle of homelessness and joblessness. Finally, vulnerable populations like those mentioned do need help and support wh…
2	05c2	2	2	4	5	5	3	5	4	5	4	5	5	2	2	2	3	4	2	1	2	3	1	2	4	2	1	100	1	2
1	06c1	2	2	2	3	5	5	3	3	5	2	3	3	5	6	6	6	6	5	5	5	4	3	5	4	5	1	75	1	4	Since the presence of homeless people would affect everyone in the county and improving their lot would lead to better overall living experience, the county should allocated reasonable amount of financial resources to help these people.
2	06c2	2	6	8	8	1	3	5	7	8	9	1	1	9	9	9	9	9	7	6	5	6	5	7	7	7	1	100	1	5	California has the resources to make housing more affordable and accessible to individuals and households at risk, and it has a responsibility towards all its residents, especially those who are being priced out of the market and who are at greatest risk,. Furthermore, the state spends so much on incarcerating people who need treatment and/or more affordable housing and better support, instead of…
1	07c1	2	1	6	5	5	5	6	6	5	5	3	4	7	7	5	7	3	4	4	5	5	5	5	5	5	1	78	1	5	I think homeless people may cause some safety issues, so it's important that government makes some effort to address this issue.
2	07c2	2	4	6	7	3	7	6	6	4	6	4	6	7	7	6	6	6	5	2	5	5	5	5	4	5	1	75	1	4	I believe that affording individuals a second chance is important, and to do so in a semi-structured way so that it's more than just cheerleading; rather, real material supports and first-hand support is actively provided, with cheerleading coming in later.
1	08c1	2	1	5	5	5	5	5	5	5	5	6	6	6	6	6	6	6	6	5	7	6	6	7	6	6	1	100	1	4	Because this measure will be good to improve situation of homeless people.
2	08c2	2	1	8	8	7	2	4	7	5	7	3	5	7	7	5	7	6	4	4	4	4	4	4	4	4	1	89	1	3	Yes I think government should use resources to try and fix this problem. I'm personally unsure what exactly what should be done but we should definitely make sure there people get the help they need in terms of mental health. More homeless shelters should be created so that these people have a place to stay.
1	09c1	2	3	9	9	1	7	8	9	2	7	2	2	9	9	5	9	6	5	6	5	6	6	6	5	6	1	100	1	5	I agree with the measure because I feel like the Bay Area has grown rapidly, but at the expense of lower-income folks. They have also been disproportionately targeted, so I believe they need specific resources to provide them stable housing. / / I'm not entirely sure if government bonds are the answer, maybe local bonds instead, so that there is local control. But, if that doesn't work, then the …
2	09c2	2	1	5	6	2	6	7	8	2	7	4	7	5	6	5	3	6	5	3	3	2	1	5	1	5	1	99	1	4	I slightly agree this measure. I think all these people need to be helped, which is part of the responsibility of the society and can also make the county more stable. And I hope this solution to create some job opportunities such as taking care of these people or providing some medical or mental consulting service regularly, or maybe as well as some volunteer work to students. Another thing is t…
1	10c1	2	5	8	7	7	7	7	7	7	9	3	3	7	7	6	5	7	3	3	5	5	3	5	4	5	1	100	1	4	I think this is the same thing I wrote last time, but in brief, I am certainly in favor of spending more to provide services to the homeless—we have an obligation to take care of one another and I surely hope that when I am in dire straits and unable to turn to friends or family for help society at large will help me. / / I am not terribly well informed about the measure mentioned here or about h…
2	10c2	2	2	6	7	6	9	6	7	6	6	2	3	8	8	7	7	6	5	5	5	4	5	6	3	5	1	82	1	5	Vulnerable members should be protected. If not, they will never be able to get out of the terrible situation on their own.
2	11c2	2	5	7	9	1	4	4	7	3	8	2	2	8	8	2	7	5	5	5	5	6	6	6	6	6	1	100	1	5	I strongly agree with Measure A and believe that the government should use resources to address affordable housing for our vulnerable populations. / / I believe Measure A will really help address the issue of homelessness in Santa Clara County. Assisting vulnerable populations with obtaining affordable housing and supportive mental health + substance abuse services will have huge impact. / / Brav…
1	12c1	2	1	4	4	5	7	3	4	5	4	4	4	6	5	4	6	4	5	4	5	6	3	6	5	6	1	76	1	5	I think it it totally reasonable to use government funds to assist in providing affordable local housing. The money is intended to benefit society, which is exactly what this would do
2	12c2	2	5	7	8	4	2	3	6	7	5	2	4	8	9	8	7	7	7	5	7	7	5	6	4	7	1	98	1	5	I think investing in the community (including homeless community members) will be a net benefit to the region, and worth the additional municipal debt. Overall, SC is a wealthy county and some of the biggest issues it faces are related to affordability and the careful management of equitable growth. I would also love to see a shift in policy priorities to focus on access to housing, causes of hom…
1	13c1	2	1	3	3	7	3	3	7	7	3	4	5	5	5	6	4	6	6	5	3	3	4	6	3	6	1	78	1	3	It's a great idea, but the amount of money needs to be discussed carefully.
2	13c2	2	2	1	1	8	2	2	4	7	2	8	8	5	3	2	1	1	2	1	6	4	5	2	5	1	1	100	1	5	This helps a lot of different people from a variety of groups. In addition, it doesn't just give handouts but allows people who are already making an effort to have an opportunity for housing that can get them on a track to have a stable environment and succeed.
1	14c1	2	2	3	3	8	3	3	3	6	3	3	4	4	4	5	5	4	2	2	3	3	2	3	2	2	1	100	1	4	I agree with this measure because there should be spaces for disadvantaged people to live. I think that it makes sense to help the homeless in this case because you can also help other groups other than just the homeless.
2	14c2	2	1	6	4	6	3	3	7	5	6	3	3	7	7	7	7	5	5	4	5	6	5	6	6	6	1	100	1	5	I believe that we should always support those who are vulnerable. Sometimes, it's the construct of systems in society that exploit those vulnerabilities. The government has a responsibility to every citizen. Men and women who have served this country should not return to poverty, homelessness or having to deal with mental illness on their own. I hope that the government doesn't just throw money a…
1	15c1	2	1	5	6	5	2	5	6	5	5	4	4	5	6	5	5	5	5	4	5	5	4	5	3	4	1	100	1	4	I think that $950 million dollars is a very large amount of money. I would need to know more details about how this money was being allocated to fully agree that it is a reasonable sum of money to support vulnerable populations in Santa Clara county. I think these services are important and the government should allocate funds towards this end, but I think the question is how much money should be…
2	15c2	2	3	6	5	6	7	7	6	4	5	6	5	7	7	6	5	6	5	5	3	4	3	6	3	5	1	100	1	4	Not just providing shelter but providing services to help with the root of the problems.
1	16c1	2	4	6	9	4	6	4	8	7	9	1	1	9	9	8	7	7	5	6	3	6	5	6	3	6	1	100	1	5	Businesses profit from the infrastructure and community set up by the people they displace as santa clara gentrifies. I believe businesses have an obligation to help those most seriously impacted by their actions.
2	16c2	2	4	5	5	5	6	5	5	6	5	3	4	6	6	6	6	6	5	5	5	5	5	5	5	5	1	100	1	4	I think the measure is a great idea to improve the welfare of homeless people and help them get back into society living a productive life. At the same time it improves society as a hole in terms of prosperity and stability. Also, it allows people to invest in these bonds and manage their spare money.
2	17c2	2	1	3	2	7	1	3	5	7	7	2	2	7	8	8	8	8	6	5	6	7	7	7	6	6	1	100	1	4	I support the goal of providing affordable housing to at-risk groups. However, I don't have sufficient background to determine if funding through issuance of public bonds is the best way to do this.
1	18c1	2	2	7	6	7	7	7	5	3	6	4	6	7	7	4	6	6	5	3	5	5	5	3	4	5	1	68	1	4	I think that this is a great idea esp, the mental health and substance abuse services but how affordable will the housing be that homeless people can afford it?
2	18c2	2	1	6	5	5	7	6	5	7	6	4	4	7	6	5	5	4	4	3	4	4	3	5	3	6	1	86	1	4	In general, rent-controlled or below market housing exacerbates housing shortages and can lead to urban blight, as below market units are frequently not maintained. However, in this case, providing housing to the aforementioned groups, with supportive mental health and substance abuse services, could have a net positive economic impact; by helping reintegrate vulnerable members of society, they h…
1	19c1	2	1	5	6	7	4	5	7	5	5	6	5	5	3	3	3	3	5	6	3	3	3	6	3	6	1	85	1	2	Does not find the necessity to do so and other social issues may be on a higher priority.
2	19c2	2	3	6	6	5	3	4	6	8	8	2	3	8	8	7	7	6	4	4	4	5	4	6	4	6	1	100	1	5	It's pretty important to try to extend as much help as possible to the less fortunate in our society, particularly given the high cost of living in the Bay Area. This measure seems to help address the many facets of homelessness by pledging to build affordable housing for individuals who are currently homeless. A key concern I have is where the real property will be acquired from and what efforts…
1	20c1	2	3	6	7	4	2	4	4	5	4	1	2	6	6	6	3	6	5	5	4	4	4	5	4	5	1	100	1	4	This policy addresses quite a few of the populations that suffer from homelessness and it will definitely help those who seek help
2	20c2	2	7	5	4	4	3	4	5	6	6	3	4	8	8	8	8	7	5	6	5	5	4	5	4	6	1	100	1	5	Great idea - I really hope it's well organized, incredibly effective, and gives way to repeatable situations in other cities and towns. /
1	21c1	2	5	7	8	2	2	4	3	4	3	2	2	7	7	6	5	6	2	2	2	2	2	6	2	6	1	100	1	5	I agree with the measure because I believe a government has an obligation to care for its citizens. This includes those who are more vulnerable.
2	21c2	2	4	9	9	4	2	9	9	2	9	1	1	9	9	9	8	7	6	6	2	1	3	4	2	7	1	100	1	5	I agree because I think the state is not investing enough with such an specific direction. I like that the measure is not just talking about money but what are they doing with it, and all the people that it will help and how.
1	22c1	2	2	8	3	8	6	4	7	2	6	7	7	8	8	5	3	4	2	1	4	4	4	4	3	5	1	43	1	5	I agree because it provides specifics of what type of people it aims to help. There is independent citizen oversight. I think homelessness can be lessened by getting those with mental problems help, getting them off the streets, into housing and therapy programs. I think it's worth paying for to lower homelessness rates, for the good of the homeless, the good of the rest of the people, and the go…
2	22c2	2	4	3	2	5	5	5	4	3	4	2	2	6	6	5	5	6	3	4	3	4	3	5	3	4	1	100	1	4	I want my tax dollars to help the homeless
1	23c1	2	4	8	7	2	7	5	8	5	8	2	2	8	8	5	5	6	5	4	6	5	6	3	5	6	1	100	1	2	I wholeheartedly agree that the government should use resources to address this issue, but bonds have been shown to be an extremely inefficient way for the government to raise revenues (some have even claimed that the efficiency cost is greater than the revenues). I would rather the government pursue other means to raise money for affordable housing, e.g., by installing a tax on real estate trans…
2	23c2	2	3	3	3	8	1	2	3	9	5	2	7	6	6	6	6	6	6	6	2	6	6	6	6	6	1	99	1	5	I agree because I think it will help people access more affordable housing. This is important as more people struggle to make ends meet.
1	24c1	2	7	8	6	5	6	4	9	6	9	2	3	8	8	7	5	5	5	5	3	5	5	6	6	6	1	86	1	5	I agree with this measure. I think homeless people are still part of our society and being part of our society grants them rights and protection from the government
2	24c2	2	3	3	6	4	7	6	3	4	3	3	3	7	7	6	5	6	5	5	5	4	5	6	4	5	1	95	1	4	I agree in principle but need more information.
1	25c1	2	2	8	8	1	4	7	9	5	9	2	3	9	9	7	8	6	6	5	6	7	7	5	6	6	1	100	1	5	I think the government definitely has a responsibility to care for its people and to help those who end up homeless. This measure seems to me like something that should be happening already - the county and state should definitely be providing housing for vulnerable people, who are often in vulnerable positions due to other social structure impositions that have restricted them from being able to…
2	25c2	2	4	6	3	6	7	4	3	7	4	6	4	4	6	6	5	5	3	4	5	5	5	4	5	4	1	89	1	4	I think these resources would be better distrubuted to preventative programs like job training or education
1	26c1	2	1	8	8	3	9	8	9	6	9	2	2	8	8	6	7	7	5	5	2	6	6	6	2	6	1	99	1	4	To start off, by providing this money the homeless population of Santa Clara should immensely drop especially because it is providing resources to those who largely have to take to the streets because they have no other options. This is a way that we can help give an equal footing to all of those in our county. Furthermore, Measure B also passed in California in this past election cycle, which ta…
2	26c2	2	1	4	3	8	1	4	2	4	3	6	7	7	5	6	6	7	4	4	3	6	5	6	5	3	1	95	1	3	I still think homelessness should generally be a charity issue. The success of welfare should not be measured by how many people are on welfare, but how many people get off of it. Although for many homeless people it is not their own fault in a sense that they are in that situation, for many they have simply not worked hard or have been neglectful and lazy. Therefore, I think the government shoul…
1	27c1	2	1	4	5	5	5	5	4	5	5	6	6	6	6	5	4	5	4	4	4	4	4	4	4	4	1	100	1	4	More support should go into education and job training programs
2	27c2	2	2	9	9	9	4	5	9	3	9	4	4	8	8	5	5	3	2	2	6	6	6	2	6	3	1	36	1	3	There are many ways to address the issue. And it does not necessarily have to spend such a large amount of money. To me the first thing to do is reflect on the current structure of the society and find out the root cause of the current status. And then we want to figure out how we can adjust the societal structure to alleviate the issue and even resolve the issue.
1	28c1	2	3	8	7	3	7	7	8	4	7	3	4	7	8	6	5	4	6	5	5	5	6	5	4	4	1	100	1	4	I would just say that affordable housing does not suffice and I would want to know that policies and programs are also being developed that help to deal with mental health issues, addiction, etc.
2	28c2	2	7	7	9	6	8	5	8	3	7	8	3	8	7	6	6	5	6	6	5	5	6	5	4	6	1	100	1	4	I feel that the government should do something to help homelessness and I feel strongly that they give mental health and substance abuse services but I feel that they should do more by giving job training courses and give them the skills to get back on their feet especially with the use of $950 million dollars.
1	29c1	2	2	7	7	6	7	4	8	5	7	2	3	7	7	6	4	6	4	4	5	4	2	5	5	5	1	100	1	4	I agree with this measure as it helps the homeless people in a short run. But I still have my concern because (1) it drives up the financial burden of the government, and in turn, the burden of the taxpayers, and (2) it does not address the root cause of homelessness - lack of skill and knowledge.
2	29c2	2	2	2	5	7	8	4	5	9	5	3	7	9	9	7	7	6	4	4	5	5	5	5	4	5	1	100	1	1	Right after I graduated from business school, I live in San Francisco. As a fresh graduate, I understand how high the rent is. Actually, I just met a homeless guy who asked if he could sleep in our office. Having a safe and clean place to sleep can save homeless people from illnesses. I am not policy maker, I do not know what they should measure against raising fund to build affordable housing, b…
1	30c1	2	4	7	5	3	2	4	7	4	7	1	2	8	9	6	3	6	4	5	6	7	6	7	5	6	1	100	1	5	This is a very serious issue in many counties, including Santa Clara. It falls on municipal government to alleviate these problems and this bill would do that.
2	30c2	2	2	7	9	9	5	5	7	6	7	2	3	9	9	8	6	6	7	7	3	7	7	7	3	7	1	85	1	4	I think $950 million is a lot of money, but if used resourcefully and wisely then it would greatly benefit the homeless.
1	31c1	2	3	8	8	1	6	7	7	2	7	2	2	8	8	7	7	5	5	4	5	4	3	4	4	4	1	100	1	5	I strongly agree with the measure. By helping people in having a place to stay and have the support they need, our community will flourish and there will be less homeless people in the streets. Although some may argue that it is too much money that Santa Clara county proposed, that money will be regained back as the people being helped have higher chances of growing up and making a better life fo…
2	31c2	2	4	6	6	4	5	5	6	9	7	1	1	7	7	7	6	9	7	7	7	7	7	7	7	7	1	100	1	3	I agree with the principal but I am unsure on the execution-if it will actually achieve the goals it says it will.
1	32c1	2	2	7	7	3	7	8	8	7	7	2	3	8	8	7	6	7	6	6	3	5	5	5	5	5	1	100	1	5	I believe the government should play a major role in the lives of those who need it and over society should be more collaborative in order to better everyone.
2	32c2	2	3	4	4	5	5	5	3	3	4	2	4	7	7	6	5	6	2	2	3	4	2	5	2	4	1	80	1	5	There are so many factors in life that can cause someone to lose control fo their situation, and eventually end up struggling to find a place to live. As Measure A notes, these include drug abuse, mental illness, old age, being a victim of abuse, belonging to the foster system, and more. It is my personal moral conviction that we cannot leave these people behind, just as we would not walk by some…
1	33c1	2	1	5	8	3	5	6	9	4	7	3	3	3	6	4	4	4	3	3	2	4	3	5	4	3	1	91	1	3	I think they should use resources to address this issue.
2	33c2	2	1	9	7	6	7	4	7	4	7	1	2	7	7	6	7	7	6	4	7	7	7	7	7	7	1	77	1	5	Housing vouchers are necessary.
1	34c1	2	1	5	5	5	5	5	5	5	5	1	9	8	7	4	4	6	4	4	4	4	4	4	3	4	1	48	1	4	I feel like significant amount of money should be spent in order to help homeless people.
2	34c2	2	3	7	1	9	5	5	7	9	7	6	6	4	4	3	2	3	3	3	5	5	5	3	5	3	1	83	1	4	Helping people finding a job may be a sustainable way rather than providing the houses directly.
1	35c1	2	5	4	5	6	6	4	6	6	4	6	6	7	7	6	5	4	6	6	2	1	2	7	2	7	1	64	1	5	I agree that the government should build more affordable housing to help the homeless. With roof above their head, they can focus on finding a decent job and get out of the plight.
2	35c2	2	6	7	8	3	4	6	7	3	5	2	3	8	8	6	7	5	6	5	7	6	6	6	5	5	1	100	1	4	Though the measure has good intentions and is set to do good within communities, I don't believe that it does enough to address the systematic societal issues that feed in to the issues that lead to homelessness.
1	36c1	2	2	2	5	4	6	3	1	5	2	4	5	6	6	5	4	5	5	4	5	5	4	5	4	6	1	49	1	3	definitely should try to help them, but as I said before, not buy providing housing, but providing jobs.
2	36c2	2	1	7	7	4	4	6	7	4	8	3	3	7	7	6	6	6	5	4	5	5	5	6	5	6	1	100	1	5	Resources are needed to address this issue for sure. Resources further imply that the government cares in any way about homelessness. The government should support its people, particularly the people who cannot receive help elsewhere.
1	37c1	2	4	9	9	2	9	9	9	9	9	1	1	3	3	1	1	5	1	1	1	1	1	1	1	1	1	96	1	3	would want more info; the govt should reduce wealth disparities for taxing the rich
2	37c2	2	1	9	9	1	9	9	9	3	8	1	1	9	9	9	9	9	7	7	4	7	7	7	4	7	1	100	1	5	I think that helping the homeless is something that we have an obligation to do, and it should be destigmatised and they should get the help they need.
1	38c1	2	1	5	4	5	4	4	4	6	5	4	4	6	6	5	5	5	5	3	4	3	3	4	4	5	1	61	1	4	I agree with this because the living expenses and expectations in this area alone are extreme. People of low income/seniority/mental health etc may not have the resources to relocate so they should at least be able to live safely and have affordable housing.
2	38c2	2	1	8	9	9	6	9	9	9	9	2	2	8	8	6	6	4	4	5	7	6	5	5	2	6	1	100	1	5	To ignore the problems and hardships of the lower classes of society is to ignore the problems of a community. Greater funds need to be allocated to homeless for the good of all people.
1	39c1	2	1	7	5	7	5	7	7	4	7	5	5	5	6	6	4	6	5	5	6	5	5	7	5	5	1	99	1	4	Supporting local housing for vulnerable populations can actually return the favor for us as it provides a safer community neighborhood
2	39c2	2	1	8	9	3	7	4	8	7	7	4	4	7	7	4	3	4	3	3	3	3	3	3	3	3	1	100	1	4	I agree that Santa Clara should help homeless people, I don't know if bonds are the right way
2	41c2	2	2	7	9	4	6	6	6	5	7	3	3	8	8	6	6	6	5	5	6	6	5	4	5	5	1	79	1	5	I think this is a really important step for the government to take, and I think it's especially valuable in that it has mental health and substance abuse services built into the proposal. This is an issue which has been ignored for far too long
1	42c1	2	2	6	7	5	5	5	7	5	6	3	3	7	6	6	4	5	5	4	3	2	1	2	2	2	1	100	1	3	I would want to understand the measure better, as well as how it would be enforced, before supporting it.
2	42c2	2	1	4	4	3	6	2	4	6	4	6	6	4	6	6	6	6	5	3	5	5	3	5	4	5	1	63	1	4	We should provide more shelters for the homeless.
1	43c1	2	5	7	7	3	6	5	6	5	6	2	2	8	9	6	7	7	5	6	5	5	3	5	4	6	1	97	1	5	Shelter is a human necessity so I think the government should use resources to address this issue.
2	43c2	2	2	7	6	5	6	4	6	5	6	4	5	8	8	6	7	7	5	4	4	5	5	6	5	5	1	75	1	4	I think the government should use the resources to help those people, including homeless people to have housing. The government is meant to serve the society, and this resource is collected from the tax, so it should be used to protect disadvantaged groups. Besides housing, I think the government should provide homeless people with job opportunities to make their lives back to the right track.
1	44c1	2	1	5	6	7	6	3	8	8	2	8	8	3	3	3	6	2	2	2	5	7	5	6	7	4	1	80	1	4	The housing problem is the most important thing among people's life and may be the origins of many social problems. In order to solve the problem, government needs to take action. However, I may agree to motivate the homeless to be more active rather than doing nothing and lay on the street.
2	44c2	2	1	5	4	4	5	4	6	4	5	4	6	7	6	6	5	6	5	5	5	4	4	5	3	4	1	71	1	2	I agree that the government should use its resources to address the homelessness problem. However, I am not sure the 950 million measure is accurate. Also, I believe the besides devoting money into the homelessness problem, the government should also develop programs that help homeless people to get on the right track.
2	45c2	2	6	6	8	7	8	7	7	7	6	4	4	7	6	5	6	6	5	5	6	6	5	7	5	6	1	100	1	5	I agree with this measure because this population is among the most vulnerable in the county. The circumstances that led to them being homeless or foster youth or victims of abuse are often outside of their control, but they are forced to suffer the consequences. From a justice and human rights standpoint, they deserve to have additional resources to better support them. Additionally, this will l…
1	46c1	2	3	6	6	6	6	6	6	7	6	6	6	6	5	4	4	4	3	3	3	3	2	4	3	3	1	82	1	4	I agree, because I think bonds are a good idea to fund support for homeless people, who do need a greater level of support. Bonds a good way to do this financially for the county, which may not have the budget needed otherwise. This money should be used towards building shelters.
2	46c2	2	5	9	9	1	7	5	9	1	9	1	1	9	9	7	9	7	6	6	6	7	7	7	6	7	1	82	1	5	I think that in order to see a radical change in combating homelessness, having a source of money that helps the restructuring take place is crucial.
1	47c1	2	5	6	7	6	1	4	7	6	7	1	1	5	4	5	7	5	5	5	4	4	4	5	3	5	1	100	1	5	Everyone deserves a chance to have a home. Some people just need more help than others to obtain that home and I think that's what this measure will do.
2	47c2	2	5	9	9	1	4	8	9	3	9	1	1	9	9	7	6	7	5	4	5	5	5	6	5	6	1	90	1	5	I agree with the measure because it's important to provide affordable housing to vulnerable populations, but there is much more to be done. We need to implement more programs such as rehab programs for those who have struggled with substance abuse, clinics and specialists for those who suffer from mental illness, and jobs training programs. Providing housing alone won't solve the problem because …
1	48c1	2	2	5	5	5	4	4	3	5	7	4	5	6	5	4	4	3	5	4	6	5	4	4	4	4	1	90	1	3	I think there maybe more urgent social issues than the homeless problem
2	48c2	2	1	7	6	6	4	4	7	4	8	4	4	7	7	5	4	5	5	5	3	4	5	4	3	5	1	100	1	5	I think this is a great measure to help those that need help including the homeless because not only does it give them a place to live, it also helps them get back on their feet. The supportive mental health and substance abuse service is what makes the measure good because it allows these people to work on the problems that might have gotten them in that position in the first place. The governme…
1	49c1	2	1	7	8	7	4	8	8	7	8	2	2	8	9	7	7	7	5	6	4	5	4	6	5	6	1	100	1	5	I agree with this measure because I feel it addresses the needs of homeless people in the bay area and, more specifically, addresses the needs of those most prone to homelessness, such as those with mental illnesses or foster youth. I think another aspect I agree with is the money set aside for helping those with substance abuse issues. I think the government most definitely needs to address this…
2	49c2	2	5	7	7	5	7	6	7	4	7	3	3	7	7	6	7	7	5	5	5	5	5	5	5	5	1	100	1	5	The homeless need housing and services. The housing is an immediate and crucial need but the services will help them meet their own specific needs to become self sufficient, address mental health issues if they exist and connect them with other needed supports.
1	50c1	2	5	9	8	3	8	7	8	5	8	1	2	8	9	7	6	7	4	6	5	6	6	6	6	7	1	100	1	5	I agree with the measure. Seeing as how Santa Clara has a housing crisis and one of the largest unhoused populations in the country, a step towards following a housing first model and providing funding to support an increase in low income housing options would place unhoused families and individuals in houses, and allow them to start focusing on other aspects to supporting life (job, health care,…
2	50c2	2	5	9	9	3	5	6	8	5	7	4	4	7	8	6	6	6	6	6	5	6	5	6	6	6	1	80	1	5	I agree with the measure because I believe the government does have an obligation to take care of at-risk populations and the homeless. Affordable and/or subsidized housing options for individuals in need should be available in order to address the issue of homelessness.
1	51c1	2	5	9	8	6	2	7	9	8	9	1	2	9	9	9	7	8	6	6	2	6	6	6	6	6	1	100	1	5	I think the government should absolutely use resources to assist the neediest members of society. For homeless individuals, it is usually not their fault that they're in the situation and societal factors like rising rent prices, discrimination, and the cycle of poverty contribute to their homelessness. Since societal factors cause these problems, societal forces like the government should be use…
2	51c2	2	7	5	4	6	7	7	6	2	5	2	3	6	7	4	4	4	4	4	3	3	3	4	3	4	1	100	1	4	I agree because we need to help those that are in trouble. Homeless people do not have a good standard of living and in order to help them, we should allocate resources to ensure our citizens are taken care of.
1	52c1	2	5	7	7	3	7	6	6	6	5	2	2	7	6	3	3	5	5	5	5	5	5	5	5	5	1	100	1	5	The govt has an obligation to help suffering groups. There should be more resources to help homeless people get jobs. They are members who can contribute to society.
1	53c1	2	3	4	5	4	5	6	3	6	6	6	3	5	4	5	4	6	5	5	4	4	3	4	4	5	1	100	1	4	Agree, / with the measure, / government should always allocate a certain amount of resources to combat homelessness, a safe place to live recover and gain momentum to build wealth along with self worth ...
2	53c2	2	5	4	4	3	4	4	6	5	4	4	6	7	7	7	6	6	5	5	5	6	6	5	6	5	1	88	1	5	I agree with this measure because ridding the county of as many homeless people as possible and helping them improve their lives so that they no longer need to be on the streets can only be a positive thing. It will benefit both the homeless and those with homes. The government should implement workshops and programs to give the homeless hard skills that they'll be able to use to find jobs in the…
1	54c1	2	3	7	7	6	7	5	7	5	7	4	5	6	6	5	4	4	3	4	5	5	4	5	4	4	1	100	1	4	It is the governments responsibility to contribute resources to help homeless people and other vulnerable populations. While a bond is one technique, I propose a tax increase on the wealthy in order to better meet the needs of these populations. / /
2	54c2	2	6	7	7	3	5	7	7	5	7	3	3	7	7	6	5	6	5	4	5	5	5	5	5	5	1	91	1	4	I think we are taxed enough and there needs to be redistribution of where the money goes.
1	55c1	2	2	4	3	3	8	4	7	6	6	5	4	6	6	4	3	5	3	3	5	5	4	3	4	3	1	65	1	4	With a stable place to stay, those homeless people may have energy to look for a job and try to start a regular life. Some extra profissional training may be a plus.
1	56c1	2	1	7	6	3	2	2	7	2	8	3	3	8	8	7	9	4	5	5	1	4	1	4	2	4	1	100	1	4	Homelessness stems from many issues including poor education, living conditions, economics, mental health, and substance abuse. To address it, many classes of people need assistance. Without providing the money for services to improve their conditions, no change can be made. Once money has been distributed and those in need are able to get back on their feet or receive the attention they need, we…
2	56c2	2	2	6	6	5	3	3	6	4	5	3	3	6	6	5	4	5	3	2	5	5	4	5	2	5	1	63	1	4	I do think the government should use resources to address this issue because these disadvantaged populations deserve government protection just as much as anyone else does.
1	57c1	2	2	3	4	4	6	4	5	6	5	3	6	6	6	7	6	7	3	4	3	5	4	3	3	5	1	100	1	4	I think this proposal is a step in the right direction towards housing the homeless. Cheaper housing allows those with low income more spare money to spend on other necessities. Also, not having to worry about shelter provides relief towards those who need it. However, there are still issues that remain to be answered. Those who take up these houses are most likely those that are currently low in…
2	57c2	2	3	7	7	3	4	6	7	4	6	2	3	8	7	6	6	6	4	5	3	5	5	5	5	4	1	80	1	4	Santa Clara county must fight gentrification and skyrocketing housing costs due to the growing tech industry, and it seems that this measure will put the county on the right path to achieve this goal. I have no idea whether $950 million will be nearly enough, or what general obligation bonds are (and whether they have strings attached), but I fully support the general concept of directing public …
1	58c1	2	1	4	3	7	2	4	2	3	2	4	5	6	7	3	4	5	2	2	2	3	2	5	2	5	1	80	1	4	I agree with the measure because it demonstrates that the society and government organizations are willing to look after the welfare of its people. If we allow homelessness to grow, it would erode the confidence of the people in other governmental organizations and their purpose.
2	58c2	2	1	7	6	4	1	4	7	9	4	3	3	8	8	7	6	3	6	3	5	1	1	5	1	6	1	73	1	5	If no government action is taken to help this demographic they will not be able to afford the opportunity to live in the bay area and we cannot have a society of only wealthy tech workers in this area.
1	59c1	2	1	4	9	6	7	4	4	6	8	4	5	9	8	6	6	4	4	5	5	6	5	4	5	4	1	100	1	5	It is the job of a society to provide protection and assistance for its people.
2	59c2	2	3	8	9	2	9	3	9	3	8	2	3	8	8	5	7	7	6	5	4	4	5	5	5	5	1	100	1	5	Avoiding evections is very important. If you don't have a home, it's extremely hard to maintain your job and have a good/decent life. Also, enabling children of poor parents to grow up in better neighbourhood will improve their chances of success.
1	60c1	2	1	9	9	2	6	6	9	6	8	1	3	9	9	7	7	6	4	4	5	6	5	6	5	6	1	100	1	5	I agree with the measure because homelessness is highly linked to vulnerable members of society, and providing housing for them can help them solve many other problems in their lives. The government should use resources to address this issue because it is the collective society's responsibility to help vulnerable members of our community. In addition to providing enough affordable housing, we sho…
1	61c1	2	6	7	7	5	2	4	7	6	5	4	3	3	7	6	4	6	5	3	3	6	6	6	4	6	1	100	1	1	The county has an extremely big housing problem due to gentrification. Thus, it needs to provide some kind of measure to help create affordable housing. Issuing bonds seems like a great way to go about this problem without increasing taxes.
2	61c2	2	4	7	7	4	5	6	7	4	7	4	5	7	7	6	7	6	5	5	6	6	4	6	6	6	1	95	1	4	I think it is important to support vulnerable populations in finding housing.
1	62c1	2	4	8	8	3	6	6	8	7	8	2	3	8	8	6	7	6	5	5	6	6	6	5	6	5	1	85	1	5	I think it's important to offer affordable housing to at risk populations, especially housing equipped with services for these populations. It seems like a direct way to combat the issue of homelessness and to reach lots of people. I do think the government has a responsibility to use public funds to improve the condition of homeless populations, especially when homelessness is a social issue.
2	62c2	2	4	7	8	6	7	6	7	3	7	3	2	8	8	6	7	6	5	5	5	6	3	4	6	6	1	85	1	5	Homelessness is a result of the society people live in, most of the time. Therefore, our community should work to change the society we live in and help the homeless.
1	63c1	2	2	3	4	8	2	4	4	8	5	6	6	6	6	2	2	3	3	1	5	2	1	3	3	2	1	75	1	4	Agree because housing isn't very affordable in the bay area
2	63c2	2	2	4	5	6	4	5	4	9	5	3	4	7	7	5	3	5	3	3	5	5	5	4	5	4	1	100	1	5	Homelessness comes from a lack of safety nets for those in unfortunate situations (in most cases at no fault of their own.) we must do everything we can to provide safety nets for those at the highest risk of homelessness.
2	66c2	2	5	9	9	5	9	3	9	2	8	1	4	9	9	6	5	4	6	6	7	6	6	7	6	7	1	100	1	2	I believe that the money should be allocated to more cost effective solutions(e.g addressing homelessness or poverty or other social issues abroad where the money could go a lot farther), but objectively it is a good thing.
2	67c2	2	3	8	8	4	3	6	7	4	8	4	4	7	8	7	7	7	4	5	3	3	3	5	5	6	1	95	1	5	I agree with this measure because it helps many people who would be at risk for living on the streets. Government resources should be used to address this issue because it affects the lives of many different citizens, who in turn would be able to give back in the future.

## Sheet: Time3
Condition	PID	time	ios	dehumanization	A1	A2	A3	A4	A5	A6	A7	SJ1	SJ2	SJ3	SJ4	SJ5	SJ6	SJ7	SJ8	SE1	SE2	D1	D2	D3	SE3	D4	SE4	Throughout this entire experience you have learned about certain propositions and measures that h...	finalThoughts
1	01c1	3	1	100	3	3	7	7	5	7	6	6	6	4	6	6	6	5	6	4	3	2	2	1	5	4	5	1	Homelessness- being without a place to live- is not an isolated condition. It is usually connected to issues in healthcare (mental and physical), families being separated, safety, housing supply, the legal system, and community choices to (not) prioritize spending on all of the above. / / There have been federal, state, and local measures to fund the building of housing/shelters and provide servi…
2	01c2	3	2	100	3	5	7	6	4	6	6	7	8	3	4	5	7	5	7	2	1	1	3	1	3	2	3	1	Hey GBO, / / I participated in a Stanford study which put me in a virtual environment depicting the plight of homeless people. We always consider different ways homelessness can be prevented, but what I learned is that the system works against the poor in many ways to put them in such a position. For example, some laws state that homeless people cannot sleep in their cars, causing their one place…
2	02c2	3	1	100	3	3	5	7	6	5	7	6	5	6	4	4	4	7	5	5	3	3	3	3	5	3	5	1	I really didn't learn much from this study, but i believe the society should work harder to find more programs to help them to get a job, place to stay, food to eat. This does not mean we should give them those blindly, but develope a program that will help them to achieve and sustain those effectively.
1	03c1	3	2	23	6	4	7	6	6	4	5	6	4	5	7	5	6	5	4	4	5	5	3	5	3	4	5	1	No comments at this point
2	03c2	3	4	99	5	4	7	7	6	7	7	5	6	5	8	6	7	5	4	5	4	6	5	4	6	5	7	1	Hello friend! / / Hope you had a wonderful holiday season. Wanted to touch base with you about something i've been part of recently. / / I took part in a homeless study and wow has it impacted a lot of my perspective. Often times, it seems we hear about a plethora of "issues" in our world and it can be hard to give focus to all of them. The more i've been habitually challenged on my beliefs of ho…
1	04c1	3	2	86	3	4	3	6	3	3	5	3	7	8	6	6	5	8	7	3	3	2	2	2	2	2	2	1	After reading about the issues of homelessness, I am more moved to help their plight. However, being that I'm arleady involved with other humanitarian efforts, I'm more interested in how investing in education can help social justice as opposed to spending money to help solve other social issues. I think government intervention should focus on helping the homeless out of homelessness, not sustain…
1	05c1	3	3	100	2	2	9	9	7	6	8	9	9	1	8	9	9	3	9	5	5	6	6	6	7	6	7	1	In this society there is a very limited social welfare network, and any person can end up in homelessness for reasons that in many other places would be a hit , but not to the extent that a person would lose everything. If you lose your job, get divorced or in another way fall out of the 'system' there is no safety or protection to ensure that you keep your basic rights and needs, such as food, a…
2	05c2	3	2	100	6	6	3	2	3	2	5	2	5	5	3	3	3	5	3	2	1	3	2	3	2	3	2	1	Be homeless is awful. I feel for people who forced to do that. / But I strongly believe that in the US everyone can get help if they need it. If you can work just go do something to feed yourself or move to an area with more possibilities, just do something other then sleep all day on the street or ask for money. I agree that every case is different, and they should be approached with respect.
1	06c1	3	2	80	5	5	5	6	6	5	6	7	6	3	5	6	7	4	7	5	5	5	5	5	5	5	5	1	Often it is the environment in which the homeless people grew up and forces they have no control over have caused them to become homeless. The government and community organizations should do more to help them such as offering career training and necessity giveouts.
2	06c2	3	6	100	1	1	9	9	9	10	9	8	9	2	6	6	7	8	8	6	6	7	7	7	7	7	7	1	The government should do all that it can to address this issue. So much is spent on defense, on war, yet the real war we should be fighting is here, at home. The government should mend the gaping holes in the social safety net, and expand that net, to ensure people stop falling through it and landing up on the streets. Those who are homeless should be helped to get their homes back. We need to st…
1	07c1	3	1	73	4	5	5	6	5	5	3	6	5	5	5	5	5	5	6	5	5	5	5	5	5	5	5	1	I think the government should help homeless people. For example, the government can provide some free classes to help these people learn skills which can help them find jobs.
2	07c2	3	2	78	4	3	7	7	7	8	7	6	7	7	3	6	8	7	7	5	5	5	5	5	5	3	5	1	Use of government resources could be a constructive way to get homeless people back on their feet. Lack of housing can be caused by factors outside the control of the homeless person, and having less productive members of society is a drain to revenue as well as long-term health services costs. Compassion towards the individuals in the manner of voting and direct electoral support can go a long w…
1	08c1	3	1	100	5	6	6	6	7	5	5	5	5	5	5	5	5	5	5	5	5	6	5	5	6	4	5	1	I saw a lot of homeless people in my childhood. But as I grew up, I felt there were less and less homeless people in my hometown in China. I think the growth of economy may be a very important factor for decreasing the poverty, then homelessness. And the help from government, such as creating more jobs, is very useful to reduce homelessness. / /
2	08c2	3	1	100	5	5	8	8	5	8	7	8	8	7	2	5	7	5	7	4	4	4	4	4	4	4	4	1	Hey man, / / I have been learning about the plight of homeless people and it saddens me. I genuinely think we should do something to figure out how we can help them best. I think that will be good for everyone's sake. / / Cheers, / Sap
1	09c1	3	2	100	2	2	8	9	5	10	6	7	9	1	5	6	8	6	9	5	4	5	5	5	6	3	5	1	I think that homeless people are not always responsible for the plight they are in. Systemic injustices have caused many well-meaning, intelligent, and capable people to reside on the streets. I blame the way our society functions, in which people with power acquire resources and allow those in need to wallow away. / / I believe that policies, such as San Francisco's decision to cite people who s…
2	09c2	3	1	100	3	6	5	6	5	4	6	7	4	8	3	3	2	7	2	5	2	2	2	2	5	3	5	1	Homeless people are not living good lives nowadays. They sometimes stay in their cars and in the bus overnight, or live along the street. More importantly, many of them are forced to be homeless. They may happen to lose their jobs with no one to help them. They may have some serious family problems or mental problems. Therefore I think the solutions to the problems of homeless people should focus…
1	10c1	3	6	100	1	1	9	9	6	7	7	7	6	4	6	5	8	6	9	3	3	5	5	3	5	3	5	1	I don't know that much about homelessness, but surely its obvious to all people of good will that if we all got what we deserved, there wouldn't be a lot of us left. We all need a lot of luck to make decent lives for ourselves, and to be forgiven some sins and some mistakes; so those of us who have had that owe it to those of us who haven't to help out. I'm not sure what the best way is, but it s…
2	10c2	3	2	75	4	3	8	9	5	7	4	6	6	6	9	6	6	6	4	5	4	6	4	3	6	3	6	1	Contrast to my previous impression, a large proportion of homeless people are trapped in this bad situation not out of their own fault. They got homeless maybe because their family members got terribly sick, they may never have been educated enough to get a job or they just divorced to get rid a terrible marriage. Since it is extremely difficult to get rid of this situation on their own, we shoul…
2	11c2	3	5	100	3	3	7	7	7	7	6	7	9	2	5	5	7	3	8	4	4	6	6	6	6	6	6	1	Dear John, / / I have been very lucky to participate in a Stanford VHIL study about homelessness in 2016. Using Virtual Reality I experienced a peak at what it is like to become homeless and had a first person look at the how's, why's, what's and who's of this issue. POWERFUL! I learned that circumstance and chance are the biggest differences between me and a homeless person. The strength they ra…
1	12c1	3	2	87	6	6	5	6	2	5	4	7	7	4	7	4	7	5	5	5	5	5	5	3	6	5	6	1	Hey what's up! Yo this homeless people situation is such a bummer. I heard this story about a guy who couldn't afford to keep his apartment in the city so he started living out of his car. He didn't want to crash with friends because he was too prideful, which I could totally understand. But then he was arrested for living in his car because that was something the police decided to crack down on.…
2	12c2	3	5	95	4	3	8	9	7	7	6	8	8	5	6	5	6	6	6	6	6	7	7	7	6	6	7	1	Homelessness is a very sad manifestation of poverty in our society. There are diverse and multifaceted causes behind homelessness, including job insecurity, housing availability, mental illness, domestic abuse, and public health problems like substance abuse. The issue of homelessness affects other areas of society, such as crime and public transportation. Homeless people are grossly dehumanized …
1	13c1	3	1	76	5	6	4	5	5	4	6	6	6	3	6	6	4	2	6	6	6	3	3	3	6	5	5	1	Homeless people still need our help. We can help them by teaching them several use techniques so they can live on their on.
2	13c2	3	2	96	8	8	5	3	1	1	1	1	2	8	2	2	2	8	2	2	2	6	6	7	1	6	2	1	While there are many things that can be done to help the difficult plight of homeless people, the issues that need to be addressed are the initial causes of homelessness. I still believe it is easy to avoid becoming homeless if you have the right education and tools. If we can stop people from becoming homeless in the first place, we can stop the issue of homelessness.
1	14c1	3	2	98	7	5	5	5	5	4	4	4	4	5	5	5	4	5	5	4	5	5	4	3	3	3	3	1	Homeless people often feel trapped in their situation and find it hard to get out of this problem. For example, they might have lost their job but then fall into a cycle of poverty and end up depressed. Our government should do more to prevent them from being on the street.
2	14c2	3	2	100	3	3	7	7	7	8	5	6	5	7	3	2	6	5	6	5	4	6	6	5	6	5	6	1	I've noticed the plight of the homeless and even pondered it but I believe that more recently, I've thought about it a lot more. In a way my senses have been heightened because of this survey that I've been a part of and I'm more aware that it is a problem in our society. I've also met people who have been homeless; normal people just like you and I. Why? There are a plethora of reasons and it va…
1	15c1	3	1	100	5	5	6	6	6	5	5	6	7	5	3	5	6	5	5	5	4	5	5	5	5	5	5	1	I have learned that homelessness is an issue that needs more attention. I believe that an individual can fall into the plight of homelessness due to a series of unfortunate events. Once homeless, it is difficult to obtain work and get your life back on track. Additionally, many people suffer from mental illness that prevents them from holding down a job. Therefore, support mechanisms are necessar…
2	15c2	3	4	100	6	6	7	7	6	5	6	4	5	4	2	4	4	2	5	6	5	5	5	3	7	4	5	1	Homelessness is a huge problem, especially in the Bay Area as more people gets displaced. Being placed in worsening conditions puts them at a disadvantage and without help will put them deeper and deeper into homelessness. Resources should be available to put them back in their feet and at least guide them to a better state.
1	16c1	3	5	100	2	2	9	9	7	7	7	6	4	6	4	3	7	9	7	5	5	6	5	6	6	5	5	1	Homelessness is super problematic and not often the fault of those who end up affected. You should be more compassionate and support bills to support homeless people. Also, if you become homeless, seek help and fight the prejudice people will feel towards you.
2	16c2	3	4	100	4	4	6	6	6	7	6	4	5	5	6	4	4	5	4	5	5	5	5	5	5	5	5	1	I have learnt sometimes becoming homeless is beyond one's control, it could happen to anybody and may one day happen to us or our friends. Our society could work more towards helping homeless people get back to society. More funding could be devoted towards building homes or programs for assisting homeless people.
2	17c2	3	1	100	3	3	8	8	7	9	7	4	3	8	2	3	6	7	6	5	5	5	6	6	6	4	6	1	Homelessness continues to be a serious issue facing society. There is a high correlation between homelessness and mental health problems. State and local governments must take steps to ensure that every person has access to shelter and essentials.
1	18c1	3	1	85	4	4	6	6	5	7	4	5	5	4	4	5	6	4	6	5	4	6	6	6	5	4	4	1	While I used to mainly think that homeless people were drug addicts or people who couldn't be bothered to work, in reality, homelessness can happen to anyone. Also many come from backgrounds in which they didn't have many opportunities to succeed like you and me. The homeless cycle is very hard to get out of and many people fail to bounce back once they lose their job and home. Seeing the extremi…
2	18c2	3	1	85	4	4	7	7	5	6	4	5	4	7	6	6	6	8	7	3	3	6	4	4	5	3	4	1	It's best to prevent people from becoming homeless in the first place, by helping out one another with job opportunities, providing places for at-risk friends and family to live, and providing medical care to people with mental illnesses. Family and friends are the first line of defense against homelessness. With the understanding that some people do not have family and friends who are able to he…
1	19c1	3	1	82	7	5	7	5	5	5	8	6	5	5	7	6	5	5	7	5	3	5	3	5	4	4	6	1	I don't think that homeless people and related issues have higher priority than other social issues. Before spending the tax on this, there should be more explanation about the nessecity of this action.
2	19c2	3	3	100	2	2	7	7	6	7	7	6	5	4	2	4	6	7	7	4	4	3	3	4	6	3	6	1	Hey, / / In this new year, I'm dedicating some of my time to help the homeless community as much as I can. There's a whole lot that we can do to make a difference and try to change the way that our society addresses homelessness, and I would love to have you join me! Let me know when would be a good time to meet up and talk. There might even be a few ways for us to talk to politicians to really s…
1	20c1	3	2	100	4	6	5	5	5	6	6	3	4	4	2	4	6	5	4	5	5	3	5	5	6	3	5	1	I've learned that cities in California are taking action once more to attempt to hide the visual repercussions of having a large homeless population (i.e. sleeping in cars in overnight) through city laws. I believe that this is definitely not the way to handle the issue on homelessness. Making it harder for the homeless to find places to sleep or attain aid in order to appease the non-homeless wi…
2	20c2	3	7	100	5	5	8	8	8	9	8	6	8	7	3	3	4	7	7	6	6	6	6	4	6	3	6	1	Dear Kevin, / / It was an honor to have met you at our friend Tina's house for Thanksgiving this past year. Your personal experience and stories should be shared with our community, starting with our Redwood City, where you spent many years on the streets. / / As the drug rate has increased, it's become more dangerous than before. I know you, Vicky (a mutual friend and caseworker), and Tina have …
1	21c1	3	5	100	2	2	6	7	6	6	7	7	7	2	2	5	4	6	6	2	3	1	2	1	4	2	5	1	I've learned of the difficulty that homelessness creates. It can quickly become a downward spiral and become more and more difficult to turn your life around. There are numerous initiatives intended to help the homeless populations in the Bay Area that involve creating subsidized housing. However, as more people continue moving into the Bay Area, I believe that this homeless epidemic will continu…
2	21c2	3	5	100	1	1	9	9	9	10	9	9	9	1	4	9	9	1	9	6	6	3	5	3	6	3	7	1	Before I do the prompt, I wanted to say that the experience impacted me a lot! I found myself talking about it and forcing the discussion about homelessness at work, with my friends and with my family. Even though I had experience working with the homeless in Argentina during our economic crisis, and I thought I had a lot of empathy for them, the VR experience enhanced those feelings. Understandi…
1	22c1	3	2	41	7	7	8	8	5	4	4	7	2	8	3	6	6	2	6	4	3	5	5	5	4	5	5	1	Homelessness is a serious issue in the Bay Area. Although I do think that many homeless could have avoided becoming homeless through making different choices, sometimes there really weren't good options available to them. I think it's very dangerous to be homeless. I especially worry about the homeless children and women on their own. Although I've seen a lot of homeless people in San Francisco a…
2	22c2	3	4	100	2	2	6	6	5	6	5	3	2	5	6	6	4	2	4	4	4	4	4	5	5	4	5	1	It's so easy to pass homeless people on the street and want to ignore them or react negatively. This is because we don't see their stories. We think "that would never be me." / / After participating in a VR simulation that walked me through losing my job and being evicted, living in my car and being evicted from there as well, and the cold and fear of living/sleeping on a public bus, I can relate…
1	23c1	3	5	100	2	6	8	8	7	7	6	8	7	2	6	6	7	3	8	5	6	3	5	6	6	3	5	1	Hey ___, / / Was thinking about that woman I told you about the other day - the one I bought the beautiful little painted cards from. It's just shit what she's having to go through. I hate that capitalism values people and assigns their desert of a stable income, stable home, stable food and water supply, etc. on the basis of their ability to contribute to the economy. And I hate that so much of …
2	23c2	3	3	100	1	1	7	8	5	6	7	7	7	1	9	6	6	1	5	5	4	2	6	5	6	2	5	1	After participating in this study I found that I have learned a lot about the current concerns, challenges, and dilemmas facing homeless person. Unlike what many may believe, avoiding homelessness can be difficult and many people who find themselves without a home are searching to provide for themselves and their families. It is important, now more than ever, to to help resolve issues facing the …
1	24c1	3	6	83	3	3	7	7	7	7	6	9	7	4	6	4	1	5	1	5	5	5	5	7	6	6	6	1	I believe that the government should create policies that allow homeless people opportunities to move up especially youth
2	24c2	3	4	95	2	3	6	6	6	6	6	7	5	7	4	4	6	5	7	5	5	5	5	5	5	5	5	1	Throughout this process I have learned how easily it is to slip into homelessness and how hard it can be to get out of homelessness. I also realized many of the concurrent dangers associated with being homeless. I think it is wrong that we have laws against sleeping in cars and removing homeless people from public areas. i understand if they become a danger to the public they should be removed bu…
1	25c1	3	2	100	2	2	9	9	7	9	6	8	8	2	4	7	8	5	9	5	5	6	7	7	5	5	6	1	From doing this study, I have learned about different perspectives people have about homeless people (based on what I think the questions are implying), and I have also learned a bit about recent policies in the Bay Area that address homelessness. I can't remember the name of the referendum that was recently voted on, but I remember it was about providing subsidised housing in Silicon Valley area…
2	25c2	3	5	85	4	4	4	4	3	5	4	4	3	7	7	3	4	7	5	5	5	5	5	5	6	5	5	1	Homelessness is serious matter and the quality of the lives of homeless people is dependent on the policies regarding public housing, law enforcement, and welfare systems. In order to alleviate the suffering of homeless individuals, its imperative that these systems be improved and their resources made more accessible.
1	26c1	3	1	95	1	1	8	8	8	7	7	8	8	3	8	7	8	5	8	5	5	3	5	5	6	3	6	1	Although we live in society that tends to believe in the American Dream, this is goal is not achievable for all people. Even when some place all of their resources into reaching this pinnacle of hope, they will always be held down by the restrictions designed to choke them out of society and success. In some areas, it seems that our government is starting to wake up to the plight of the lower cla…
2	26c2	3	1	91	6	7	6	4	7	4	6	3	3	9	1	3	2	3	2	4	3	5	6	6	6	3	5	1	Dear Friend, / I have learned some things about the daily struggles of homeless people, but overall I think the majority of homeless people could have avoided being homeless. There are of course some very sad cases, where perhaps they lost someone close and turned to drugs, or veterans who fought for our freedom and can't find a stable job. There are 50,000 homeless American veterans today, and I…
1	27c1	3	1	100	6	6	6	6	6	5	5	5	5	5	4	4	4	7	4	5	4	4	4	4	4	4	4	1	Homelessness is something that's often overlooked in places of prosperity and wealth. I think our government should implement programs that give homeless persons the autonomy to perserve through their situation through work.
2	27c2	3	2	25	4	5	6	5	5	6	4	8	8	7	8	5	8	3	8	4	4	6	6	5	5	6	5	1	I think welfare policy in the United States should be structurally reformed. We ought to set up a system that can provide basic resources for living, and mutually the ones who receive the support should partake in training classes to become able to work again.
1	28c1	3	2	100	2	4	8	7	5	4	4	8	7	8	4	5	8	3	7	4	3	5	5	5	5	5	4	1	I think the most critical thing to think about when considering the issue of homelessness is how much does our life overlap with theirs? Thinking of our personal connection to issues like homelessness and drug addiction as venn diagrams is helpful in recognizing our capacity to fall into cycles of struggle as well.
2	28c2	3	7	99	3	3	7	7	5	7	5	7	7	5	8	4	7	3	6	5	3	3	4	3	4	4	6	1	I have learned that homelessness can be the result of many different situations that someone might not be able to control. Things like being LGBT or disabled put people at a higher risk to become homeless. Being homeless also means being stuck in a system that does not work in your favor. There are many difficulties such as safety, sanitation, and nourishment to worry about. To help the homeless …
1	29c1	3	4	100	7	7	4	4	4	8	5	7	7	6	7	6	9	5	9	5	3	6	5	4	5	5	4	1	Homelessness is a social issue that should be addressed. It is caused by unemployment but it is more than that. In its core, I believe, is lack of education. / I have witnessed what lack of education can lead to. When kids in an entire community cannot even do simple math, and hate math, and call those who do well in school "nerds", I know there is and will be problem. Anti-intellectualism is an …
2	29c2	3	2	100	4	6	8	8	6	8	5	5	4	7	9	5	5	9	4	4	4	6	6	6	5	6	5	1	I have not felt the strong existence of homeless people until I participated in the lab study. The homeless population is strikingly large: the street, parking lot, bart station, bart and bus etc. They couldn't find a warm place to stay or food to eat while a lot of people are wasting food and clothing. I don't have much interaction with the homeless, but I have not seen a rise in crime rate, alt…
1	30c1	3	4	100	1	2	8	8	6	5	6	6	4	4	7	6	3	4	7	5	5	6	7	7	6	7	5	1	Homelessness is an issue that unfairly affects impoverished and minority groups. It is up to people in a more fortunate socioeconomic position to push local and national government to put more resources into developing programs to provide paths out of the homeless cycle.
2	30c2	3	2	86	4	4	9	9	8	8	7	8	9	2	4	7	9	6	8	7	6	5	7	7	7	5	7	1	Homelessness is a huge issue, especially in the Bay Area because the cost of living is so high. For most homeless people, it is not their fault that they are homeless, but rather they are victims in a broken system. Our society must do more to support lower-cost housing and support systems to give them food, shelter, and job opportunities.
1	31c1	3	2	100	2	3	7	7	5	4	5	7	9	1	6	6	7	3	5	4	4	2	2	2	3	2	3	1	Hi Friend, / / Homelessness is a great danger to everyone, it can honestly happen to anyone at any time. You could lose your job or have an accident that costs a lot of money or something big that could happen out of chance to you that can cause you to end up on the streets. And it won't be your fault. One looks at homeless people and thinks, why don't they just get a job? This is their fault. Bu…
2	31c2	3	3	100	1	1	9	9	7	8	8	5	6	5	5	5	5	9	6	7	7	7	6	5	7	5	7	1	I have learned the severity of the plight of homelessness and I sympathize greatly with homeless people. I learned that we must do our best to help homeless people as it is not their fault that they have become homeless.
1	32c1	3	3	100	3	3	6	6	6	6	6	7	7	3	7	4	7	6	6	5	5	2	4	3	5	3	6	1	Homelessness is a large problem in society in which many people face. However, many people who face homelessness struggle largely because of the situation and context in which they are trapped in. Homelessness is a cycle that is extremely difficult to escape. Therefore, there need to be a collaborative effort among society. Not only does the government and higher powers need to put effort into so…
2	32c2	3	4	85	2	2	7	7	5	5	5	4	6	3	6	5	3	2	4	5	2	2	3	2	5	2	5	1	Hi there, / / I recently finished participating in a study about homelessness, which started out with a virtual reality simulation of a person's journey from living in an apartment, to getting evicted, to sleeping on the bus at night. While most aspects of this lifestyle and the things a homeless person goes through were perhaps expected, my experiencing of them through virtual reality completely…
1	33c1	3	1	96	3	3	5	6	4	2	4	7	7	4	6	4	7	5	6	3	4	3	3	3	5	3	5	1	I have learned that more people than I thought, are homeless in this country. Most people view homeless people in a negative way when a large portion of them had no choice and were born into a family with no money. I think there should be shelters where homeless people can rest and eat. I think once homeless people have a shelter, they will have a better chance solve their issue of homelessness b…
2	33c2	3	1	50	3	3	6	7	7	7	6	6	6	4	5	5	6	5	5	7	7	7	7	7	7	7	7	1	Homelessness is a complex issue that has arguably been overlooked in comparison to a number of social issues. Stable housing is one of the most important, if not the most important, factor for life and career development. Thinking about solutions for the problem requires compassion, patience, and empathy, as well as a deep understanding that a number of factors can influence how people become hom…
1	34c1	3	1	51	2	7	5	5	3	6	5	5	5	7	3	3	7	7	7	2	2	4	3	2	5	3	5	1	Hi, I recently learned about certain propositions and measures that have been proposed to address the issue of homelessness and also imagined what it is like to become homeless. I recognize the gravity of issue, and feel that it is definitely necessary to put more money into helping homelessness. My view on the issue is that I never really thought about homelessness carefully before this experien…
2	34c2	3	2	84	6	3	5	5	4	3	3	6	1	9	5	6	7	9	7	4	3	5	5	5	3	5	3	1	Issue of Homelessness in City Is Complex
1	35c1	3	4	50	6	8	7	7	6	5	5	4	4	5	5	4	6	8	4	6	6	5	1	1	6	1	6	1	Hi, / I've learned a lot about the issue of homelessness and I think that actions should be taken to help those poor people who don't have a safe roof over their heads. To be honest, I used to care much less about homeless people. After reading and imagining what it's like to become homeless, I feel much more sympathetic and compassionate towards their helpless situations. Once thrown into a home…
2	35c2	3	6	100	7	7	3	3	6	6	6	6	7	3	4	4	8	5	6	6	6	6	6	5	6	6	6	1	Friend, / / My experience interacting with homeless individuals doesn't extend far past giving them spare change or food, but I hope that more can be done to address the systemic issues and causes of homelessness. We can make a change. Call your local policy maker, be sure that the voices of homeless individuals can be heard.
1	36c1	3	3	50	3	4	6	6	5	4	4	7	7	6	5	7	9	4	9	4	4	5	5	5	5	4	5	1	I'm very surprised that people can't live in their car, I definitely will remember this forever. Also, giving them places to live will not solve the problem, giving them jobs "might" solve the problem. I do think there are more important issue to solve, so I probably won't try very hard to solve homeless issue.
2	36c2	3	1	100	2	4	7	7	6	8	6	7	8	3	3	5	7	4	7	5	5	5	6	5	6	5	5	1	I feel as if I have evolved strongly in my views toward homeless people during this experience. I feel much more aware of the problem, and feel much more motivated to encourage change. I think that everyone should learn more about this issue, and that the government should more formidable change against it.
1	37c1	3	4	45	3	3	5	5	2	4	5	9	9	2	9	9	9	5	9	1	1	7	7	7	1	7	1	1	Homeless people may be homeless because of systemic oppression and bad luck, not necessarily just bad choices. We should work to eliminate systemic oppression so that some groups are not disproportionately homeless.
2	37c2	3	1	100	1	2	9	9	9	10	9	9	9	1	9	8	9	6	5	7	7	7	7	7	7	4	7	1	Homeless people are treated awfully - they are forced into a cycle which is impossible to escape, as well as being dehumanised and mistreated. More needs to be done to stop this.
1	38c1	3	1	82	3	5	6	6	6	5	5	3	8	3	6	6	6	4	6	5	3	5	5	4	5	5	5	1	Homelessness is a topic we should learn more about. In society it's pushed to the edge of concern making those that are homeless less human that then actually are. They are seem as a lesser level of human and half the time homelessness was out of their control. I think that here should be more emphasis on lower income housing availability or shelter assistance to help bring the homeless back into…
2	38c2	3	1	100	7	7	1	2	3	4	3	9	9	9	7	8	9	8	9	5	3	5	4	4	7	2	6	1	I have learned how scary and troubling it is to not have somewhere to go to at the end of a long day. I had never put myself in the position of a homeless person before and I feel like I have been living in my own little world. I have always ignored the issue of homelessness because I always had a home and my mom always told me not to talk to homeless people because they were dangerous. But they …
1	39c1	3	1	50	3	6	7	7	4	6	5	9	4	5	5	5	8	4	4	5	5	5	3	5	7	4	5	1	I feel like once the homeless get into this negative recycle, it is extremely hard for them to get out. Therefore, we should focus more on people who are at the edge of becoming homeless, maybe a loose regulation on overnight street parking and else.
2	39c2	3	1	100	4	4	7	7	4	4	4	7	7	4	6	4	7	6	6	5	5	5	5	5	5	5	5	1	People will disagree on whether or not homeless people could have done more to not be homeless - gotten a job, gone on welfare, etc. Personally I think that many people can't help being homeless, but I understand that it isn't the only opinion people have. / / However, I can't understand people who say that people deserve to be homeless. Being homeless is often quite terrible - besides the obviou…
2	41c2	3	3	100	4	4	7	7	5	5	6	7	7	3	7	7	7	5	6	4	4	4	4	3	6	6	6	1	Hi friend, / / I've recently been thinking a lot more about homelessness than I ever have, and I wanted to share some of my thoughts with you. I know all of us have seen the homeless perhaps in our hometowns, or SF--or even on campus. Yet we think of these spaces as "our spaces", and see the homeless as intruders. We often blame them, and distance ourselves from them (physically and mentally). I …
1	42c1	3	3	100	3	4	7	6	6	6	5	6	6	5	5	4	7	5	5	3	1	4	3	1	2	2	2	1	I've learned that homelessness is the result of bad luck and that society does understand enough about the circumstances of homeless people (and consequently isn't doing enough to aid them). I also learned that homelessness comes in all forms – that the "typical" image of a homeless person that you picture does not include someone living in their car or crashing indefinitely at a friend's home or…
2	42c2	3	1	59	6	6	4	6	5	6	4	3	3	7	5	3	6	6	3	5	4	5	5	5	5	5	5	1	Previously I am having a pretty bad impression on the homeless people but throughout the experience of VR imagining myself as a homeless person, my compassion for them is greatly improved. I understand that the government has a lot to focus on and it is hard to say if it would be the best choice to use more resources to help the homeless. But the experience turned over my own opinion towards the …
1	43c1	3	6	100	2	2	9	9	6	8	7	7	9	3	5	7	7	2	4	5	6	2	5	3	4	3	6	1	Homelessness is not just the fringes of society - it can happen to anyone. That's the really scary part. Homelessness does not discriminate in that sense. I think that local governments and communities should facilitate a more open discussion around this problem, and co-create a better solution for all. I'm unsure what this solution would entail, but I imagine that all stakeholders, including the…
2	43c2	3	2	72	3	3	6	6	6	7	6	4	4	6	4	6	5	5	5	4	4	5	4	5	4	4	4	1	I took the study and used VR to experience the life of homelessness. Homeless people deserve better treatment from the society and government. It is not themselves to make their lives that miserable; they also want better changes. However, most of us ignore their requests and look at other social issues. I think the government and organizations should have more focuses on the issue of homelessnes…
1	44c1	3	1	81	8	8	2	3	5	6	4	2	4	7	8	2	3	9	3	3	3	5	6	6	6	5	4	1	I think the government should provide the necessary resources to get the homeless people to get back to their normal life. For those who simply do not have the necessary materials to get their normal life back, this can be of great help. But for those who go to homeless simply out of their laziness, no one can help. The key to the problem is to identify those people.
2	44c2	3	2	54	3	5	4	4	5	7	6	5	6	4	5	7	6	4	4	5	5	3	3	3	5	4	5	1	Dear friend, / / Through this experiment, I have learned about the current situation of homeless people in my community. This is has caused me to think about the reasons of homeless problem. From my perspective, I think government intervention is very necessary to solve homeless problem. Also, the government and other social groups should devote effort in understanding the mental situation of hom…
2	45c2	3	6	100	3	4	7	7	6	7	6	7	9	3	6	6	6	5	7	6	5	5	6	5	7	5	7	1	Dear friend, / / Homelessness is an issue you or I may not be intimately exposed to, because neither of us have had to live without access to shelter before. As a result it can be hard for us to empathize with the plight of those without stable shelters, and the multifaceted stories these people have. / / My thoughts are that the government should take part to combat homelessness, from many diffe…
1	46c1	3	2	82	6	6	6	6	4	4	3	4	3	6	6	6	3	3	4	3	3	2	2	2	2	1	3	1	I think I had an unfair view of homelessness before, and do think it is important to make sure there are at least structures that make sense to address homelessness. I believe that the government should use their resources to make better homeless shelters so that those who end up homeless and are working hard to improve their situation have a chance to do so. It doesn't make sense to have both va…
2	46c2	3	3	83	1	1	9	9	9	10	8	8	9	1	8	7	9	1	9	6	6	6	6	6	7	6	7	1	From what I have been able to experience so far, homelessness is a real problem that helps make other problems even worse. No one should have to be homeless, and the government should help homeless people try to get back on their feet, regardless of who they are. It bothers me that homeless people are constantly dehumanized and thought of as less than compared to people that are fortunate enough …
1	47c1	3	6	100	2	2	4	8	7	8	5	7	8	2	1	7	8	3	9	5	5	4	4	4	5	4	4	1	I learned that people see homeless people differently, you’re probably thinking well, of course, everyone sees things differently. But then there was this question that asks you on a scale from ape to human where do you see a homeless person. At first, I was a bit peeved, thinking why would you even ask but then I realized that it might be in this study because people probably don't put the obvio…
2	47c2	3	5	100	3	3	8	9	8	8	7	8	8	2	7	8	9	3	9	5	5	6	6	6	6	6	6	1	I've been taking part in this study on homelessness and have learned so much. The first part was a virtual reality portion that really put me in the shoes of a homeless person and the obstacles they face on a daily basis. Since then, I've had to reflect on the experience every couple of weeks and respond to current propositions. / / There is so much we need to do to help this population. There ar…
1	48c1	3	3	79	6	6	5	5	3	5	3	4	6	5	8	5	6	5	4	3	3	4	3	2	4	2	4	1	I think one thing about the homeless that concerns me most is about education, which includes the education of the homeless and their children(if any). I am afraid if they are not offered education there will be a vicious circle and the homeless may become potential threat to a stable society as they may rely on thrift, robbery, etc. to earn a living. That's not good for society as a whole.
2	48c2	3	1	100	3	3	7	7	6	4	6	7	4	6	3	3	8	7	8	6	6	4	4	4	5	3	6	1	During this experience, I have learned a lot about the reality of homelessness. Many times, becoming homeless is not a person's fault, but the fault of the economy as a whole coupled with governmental decisions and other factors. A well off person can turn homeless without doing anything wrong. Because of this, I feel like we as a society should put more resources into helping the homeless popula…
1	49c1	3	1	100	1	2	9	9	7	8	7	7	8	3	4	7	9	4	9	6	6	4	5	5	6	5	7	1	Recently I've learned a lot about homelessness and how it affects me and those around me, and I think you should learn more too. Especially with what's going on with housing in San Francisco right now with tech companies driving up rent and housing prices, I think it's important to seek out the narratives of those in need and try to find a way to improve their situations. There are a lot of peopl…
2	49c2	3	5	100	2	2	7	7	7	8	6	7	5	6	3	5	7	6	7	5	5	5	5	5	5	5	5	1	Hi Jen, / The study I participated in was very thought provoking. I participated in a virtual exercise in which I was a homeless person. There were multiple environments i.e. a bus, a car and even selling things in an apt to pay rent. I also took a number of surveys to see how much my feelings and beliefs about homeless people changed over time. I suspect I may have had stronger views immediately…
1	50c1	3	6	100	2	2	9	9	7	7	7	8	9	2	8	8	9	4	9	5	5	5	6	5	6	6	7	1	Dear friend, / / The issue of homelessness in the Bay Area and across the nation is a human rights struggle that is burning right under the noses of many unaware Americans. Homeless individuals do not deserve to be treated sub-human, they deserve to be called by name and be given the respectful attention from society that all other citizens receive. / / The government has a role to play. Subsidie…
2	50c2	3	4	82	4	4	9	8	6	7	5	9	9	3	7	7	8	7	7	6	6	6	6	6	6	6	6	1	Dear friend, / / I want to tell you about an issue that was recently brought to my attention. Over the past month, I have learned a lot about homelessness and even had the opportunity to imagine through virtual reality what it is like to be homeless. I've realized how often homelessness happens to hardworking, normal people who just have a streak of bad luck or unfortunate circumstances. I believ…
1	51c1	3	5	100	1	2	9	9	8	7	8	9	9	3	4	9	9	9	9	6	6	2	7	7	7	3	7	1	Dear friend, / Before participating in this study, I would have said I cared about homelessness, but I never made much of a connection between the situation of homeless people in the Bay Area and my own life. American society, and certainly the Bay Area, is structured so that vulnerable individuals can easily become homeless. The services available are such that it is extremely difficult for some…
2	51c2	3	7	100	4	5	5	5	5	5	5	4	7	4	3	4	4	9	4	5	5	5	5	5	5	5	4	1	Throughout this experience, I have learned that homeless individuals are suffering as their lifestyles are not up to a good standard. Often times, homeless people are discriminated against and treated unfairly by the police, public, and government. Also, in a lot of cases, homeless individuals are in their state due to no fault or little fault of their own and therefore they can't be blamed for t…
1	52c1	3	6	100	2	2	7	8	4	6	5	7	7	2	5	6	7	7	7	6	5	6	6	5	6	6	5	1	Homelessness is often not the fault of the person who is homeless. It is very difficult to get out of the cycle of homelessness and not enough is done to help homeless people. There should be housing projects and more employment outreach projects to help homeless people succeed and better their situation.
1	53c1	3	3	100	4	3	4	4	4	6	4	6	6	7	5	6	7	5	5	3	3	4	4	3	3	4	3	1	homelessness is an issue that war should be declared on .. instead of war on drugs .. a war on homelessness... all out effort for a more safe sane way to help and house folks in need... many jobs can be created if we only try.... government should help and assist and multi-billionaire should sponsor whole block and or small towns..
2	53c2	3	5	97	3	9	8	8	7	9	5	8	8	2	6	4	7	5	8	5	6	6	6	6	6	4	7	1	Homelessness is a big issue, even in a wealthy state like california. The wealth is distributed so unevenly and unfairly that some people can afford anything under the sky, whereas others can't even afford shelter. I believe many homeless people were put in circumstances that could only have led to homelessness, and that there was little to nothing that they could do about their situation. Howeve…
1	54c1	3	3	100	3	4	7	7	6	6	4	8	9	3	8	6	7	2	7	3	3	5	5	5	5	3	5	1	Homelessness is a very complex issue. One thing I have learned is that you cannot lump all homeless people into one category. There are many visibly homeless people but likely even more who are not visible. There are also "housing insecure" people who may experience temporary homelessness. It would be a diservice to the issue to develop policy solutions that only address one aspect of the the pro…
2	54c2	3	4	100	3	3	6	6	7	6	5	7	8	1	6	6	7	1	8	4	3	3	4	3	4	5	3	1	Homelessness is a huge issue. Some people are born into it. A think a huge part of the population of homeless people are afflicted with mental health issues and/ or addiction. I think we need to drastically change our approach and outlook in these things so we can help people heal and heal as a society.
1	55c1	3	2	65	5	6	6	6	4	4	4	6	7	4	7	4	5	5	5	4	4	2	2	2	3	2	3	1	Less homelesss people, safer community
1	56c1	3	1	100	3	3	8	8	8	10	5	7	8	2	2	3	8	3	8	1	6	3	6	2	6	2	6	1	Hey bro, / I would like to say that I have not learned anything new about the plight of homeless people. I have similar feelings when compared to how I was before participating in a homeless/empathy study. While, I felt somewhat connected to the homeless man in the study, those feelings have dissipated. However, I still want there to be difference made in the world. Through compassion and public …
2	56c2	3	2	77	6	4	8	8	5	4	4	4	5	6	4	6	3	4	3	3	3	5	6	6	5	5	5	1	I've learned a lot about the everyday hardships that homeless people face beyond just being homeless - I didn't realize it was such a vicious cycle, but so many policies and people end up just keeping homeless people homeless. I think the government should absolutely use resources to help, as homeless people are just as much citizens as anyone else.
1	57c1	3	2	100	3	6	7	7	7	7	6	6	5	4	7	6	7	6	5	3	3	5	5	4	4	6	5	1	An important issue that we have a growing need to address is that of homelessness. Not only homelessness, but the suddenness that can occur when it comes to no longer being able to provide for yourself. There are bound to be many cases in which an individual who has lived a somewhat well-off lifestyle to abruptly living in a precarious situation do to a series of unfortunate events. In many count…
2	57c2	3	2	90	2	3	9	9	4	8	6	5	6	4	3	5	6	5	6	6	6	4	6	4	5	6	5	1	Since coming to Stanford, I've been sheltered from seeing homeless people sleeping outside stores or holding signs at intersections. But memories from my VR experience from the point of view of a homeless person will occasionally prompt me to think about them. They are mothers and daughters and sisters just like you and me, and it's crazy to think how much we marginalize normal people for somethi…
1	58c1	3	1	75	3	4	6	7	4	7	5	7	6	4	8	4	6	6	6	3	3	5	4	2	6	3	6	1	Hi, / / In a Stanford study I participated in recently, they educated me about the homelessness problem. I've learnt homelessness, in many situations, can be caused by a series of unfortunate circumstances. Homeless people invariable fall through the cracks of society. These cracks, though seemingly minor should be seriously studied to understand where we are underperforming as a society. / / If …
2	58c2	3	1	67	3	3	7	7	5	4	5	8	9	4	7	8	8	7	8	5	1	5	4	2	6	4	3	1	Dear Brad, / / I wanted to let you know that i recently participated in an experiment where I learned what it was like to become and live as a homeless person. I learned that it is not very straightforward how a person can become homeless - in fact, it seemed possible that a fair amount of folks who get into a difficult situation financially, can quickly become homeless. / / I was particularly mo…
1	59c1	3	1	100	3	3	9	9	7	6	4	5	9	6	7	6	6	6	9	3	2	5	6	3	3	6	3	1	In the US it's a lot easier to become homeless than many realize. /
2	59c2	3	4	100	2	3	7	7	6	6	6	2	1	2	8	2	7	3	7	5	5	7	7	6	6	5	6	1	In the U.S., people can get homeless if they experience bad luck, e.g. loosing a job etc., no lower security net to catch them. It is even illegal to sleep in your car, and many have no other options than to sleep in the bus. I think that this is a horrible situation for the person her/himself, but also to the greater good of society, as homeles people have an even harder time to get back on trac…
1	60c1	3	1	100	2	3	8	8	8	8	7	9	9	1	7	5	8	6	8	4	3	4	5	6	5	5	6	1	I think that homelessness is a huge problem in our society and a lot of people don't treat homeless people well because they think they are lazy and unpleasant to be around. However, most homeless people are in that situation through no fault of their own, and just had bad luck. I think that a lot of people are homeless because of an intersection of other issues like poverty, drug addiction, or e…
1	61c1	3	6	100	5	4	7	7	5	3	5	7	7	4	1	6	5	4	6	4	2	4	4	3	5	3	4	1	Dear friend, / I hope this letter finds you well. Recently, I've become more aware about the issue of homelessness, especially in the Palo Alto area. I think that the government doesn't do enough to help the plight of homeless people. If you look at Scandanavian countries for instance, their welfare system is set up so the people who have the most to give are able to help the people most in need.…
2	61c2	3	4	95	3	3	7	7	7	8	6	8	8	3	5	6	8	5	9	5	5	6	6	5	5	5	5	1	Hi friend, / / I've learned a lot about the conditions and reasons for homelessness recently. Many people end up homeless for unfair reasons that are not entirely under their control. The government needs to do more to prevent homelessness and take care of those who end up homeless. The government should fund more programs for low-income housing and meal services, as well as homeless shelters. It…
1	62c1	3	3	80	2	2	8	8	6	8	7	8	8	2	4	7	8	6	8	3	4	6	6	6	6	6	5	1	It's really easy to forget about homelessness, especially given all the political and social problems we face as a society now. Still, homelessness is a social issue, and there are concrete ways we can improve the lives of homeless individuals. Public funding for homeless shelters and education initiatives are easy things we can do as a society!
2	62c2	3	3	80	3	4	7	7	6	7	6	2	3	4	5	8	8	4	6	5	5	5	6	4	5	5	6	1	Homelessness is an issue in our society and it is not their fault. It is a societal and institutional issue that can only be changed through policy and action taken by large groups of people.
1	63c1	3	4	76	3	5	7	8	3	7	3	3	6	8	3	5	7	5	6	2	1	5	3	1	3	2	2	1	I think that the government should use more resources to help homeless people because society creates unfair conditions through which some people are predisposed to end up worse-off.
2	63c2	3	2	100	2	3	4	6	3	3	5	5	6	6	7	6	9	9	8	1	1	3	3	2	3	1	1	1	People are unable to control the situations that they are born into, and this has cascading effects on their life. Sometimes it's easy to say "they could have prevented that" or "they should have done x differently." And maybe it's true. But it's true from your perspective and your experience. You don't know where that person has been and what they have experienced. They don't have a safety net--…
2	66c2	3	5	100	1	3	9	9	7	5	6	9	9	3	9	2	9	6	9	6	6	7	7	7	6	6	6	1	Throughout the study I have thought about how much space the issue of homelessness takes up in my mind, and I have realized that the main reason that I don't think much about this is because I almost never see Homeless people at Stanford. From classes I have taken and the research I have done it seems they simply making homeless people have homes And paying for this housing is actually cheaper th…
2	67c2	3	5	100	2	2	8	8	8	7	7	8	8	3	3	7	8	4	7	6	6	2	6	4	6	2	6	1	Much of what I have learned from this experience is what I already knew. After spending a few weeks basically homeless in high school, I am very sympathetic to those living on the streets. I believe that more must be done to help those on the street, as many of these people are simply a victim of the society we live in.

## Sheet: Time 3 LIWC
Filename	Condition	WC	i	we	posemo	negemo	anx	social
01c1.txt	1	507	0.39	1.38	2.56	0.79	0	7.5
01c2.txt	2	147	2.72	0.68	0.68	3.4	0	12.24
02c2.txt	2	57	3.51	1.75	0	0	0	14.04
03c1.txt	1	5	0	0	0	0	0	20
03c2.txt	2	265	5.66	1.51	3.02	0.75	0.38	12.45
04c1.txt	1	64	6.25	0	3.12	0	0	14.06
05c1.txt	1	230	0	0	3.04	2.61	0	9.57
05c2.txt	2	77	3.9	1.3	3.9	1.3	0	12.99
06c1.txt	1	44	0	0	0	0	0	15.91
06c2.txt	2	260	0.38	5	2.31	5.38	0.38	13.46
07c1.txt	1	29	3.45	0	3.45	0	0	24.14
07c2.txt	2	87	0	0	4.6	0	0	10.34
08c1.txt	1	63	9.52	0	4.76	0	0	4.76
08c2.txt	2	43	9.3	4.65	6.98	0	0	18.6
09c1.txt	1	136	2.94	0.74	3.68	1.47	0	9.56
09c2.txt	2	103	0.97	0.97	1.94	4.85	0	17.48
10c1.txt	1	95	2.11	9.47	8.42	2.11	0	14.74
10c2.txt	2	105	0.95	3.81	2.86	5.71	0	19.05
11c2.txt	2	366	3.01	1.64	3.28	0.27	0	7.65
12c1.txt	1	181	1.66	0	6.08	0	0	14.36
12c2.txt	2	76	0	2.63	0	9.21	1.32	11.84
13c1.txt	1	23	0	8.7	0	0	0	39.13
13c2.txt	2	67	1.49	2.99	1.49	2.99	1.49	8.96
14c1.txt	1	51	0	1.96	0	5.88	0	11.76
14c2.txt	2	261	5.75	3.45	1.15	1.53	0	13.03
15c1.txt	1	115	1.74	0	2.61	2.61	0	7.83
15c2.txt	2	56	0	0	1.79	5.36	0	12.5
16c1.txt	1	43	0	0	9.3	9.3	0	20.93
16c2.txt	2	52	1.92	5.77	3.85	0	0	19.23
17c2.txt	2	38	0	0	0	5.26	0	5.26
18c1.txt	1	109	2.75	0	1.83	2.75	0	8.26
18c2.txt	2	122	0	0	4.92	2.46	1.64	17.21
19c1.txt	1	33	3.03	0	0	0	0	9.09
19c2.txt	2	89	6.74	3.37	3.37	0	0	13.48
20c1.txt	1	100	4	0	2	1	0	2
20c2.txt	2	92	2.17	3.26	5.43	1.09	0	21.74
21c1.txt	1	74	2.7	0	2.7	4.05	0	5.41
21c2.txt	2	768	7.55	1.3	2.47	1.82	0.26	13.02
22c1.txt	1	146	4.11	2.05	1.37	5.48	1.37	8.9
22c2.txt	2	108	4.63	5.56	3.7	3.7	0.93	12.96
23c1.txt	1	290	1.72	0.69	2.07	1.38	0	7.24
23c2.txt	2	105	1.9	0	5.71	1.9	0.95	11.43
24c1.txt	1	18	5.56	0	11.11	0	0	5.56
24c2.txt	2	137	5.11	0.73	2.92	2.19	0	6.57
25c1.txt	1	135	5.19	0	2.22	2.22	0	11.11
25c2.txt	2	48	0	0	2.08	4.17	0	8.33
26c1.txt	1	159	0	2.52	1.89	1.26	0	10.06
26c2.txt	2	135	2.96	3.7	5.19	6.67	2.22	16.3
27c1.txt	1	32	3.12	3.12	3.12	0	0	12.5
27c2.txt	2	45	2.22	2.22	2.22	0	0	8.89
28c1.txt	1	53	1.89	5.66	3.77	3.77	1.89	11.32
28c2.txt	2	117	0.85	0	2.56	3.42	2.56	9.4
29c1.txt	1	196	3.06	2.04	3.06	2.55	0	14.8
29c2.txt	2	150	4	0.67	2.67	1.33	0	10.67
30c1.txt	1	43	0	0	0	0	0	6.98
30c2.txt	2	61	0	1.64	4.92	4.92	0	13.11
31c1.txt	1	123	0	0	1.63	4.88	0	17.89
31c2.txt	2	40	7.5	5	2.5	2.5	0	20
32c1.txt	1	81	0	0	0	3.7	1.23	9.88
32c2.txt	2	302	2.98	1.32	2.32	1.99	0	6.62
33c1.txt	1	88	4.55	0	2.27	0	0	11.36
33c2.txt	2	100	0	2	4	3	0	11
34c1.txt	1	83	6.02	0	4.82	2.41	0	3.61
34c2.txt	2	7	0	0	0	0	0	0
35c1.txt	1	151	3.31	0.66	7.28	1.99	0.66	11.92
35c2.txt	2	55	3.64	1.82	5.45	0	0	18.18
36c1.txt	1	55	7.27	0	9.09	3.64	0	10.91
36c2.txt	2	53	9.43	0	3.77	1.89	0	5.66
37c1.txt	1	32	0	3.12	3.12	6.25	0	9.38
37c2.txt	2	31	0	0	3.23	0	0	6.45
38c1.txt	1	84	1.19	1.19	1.19	1.19	0	14.29
38c2.txt	2	109	9.17	0	0.92	4.59	0.92	10.09
39c1.txt	1	45	2.22	2.22	0	0	0	8.89
39c2.txt	2	101	2.97	0	0	8.91	1.98	10.89
41c2.txt	2	110	7.27	5.45	2.73	0.91	0	13.64
42c1.txt	1	79	2.53	0	1.27	2.53	0	11.39
42c2.txt	2	75	6.67	0	6.67	1.33	0	10.67
43c1.txt	1	80	3.75	0	5	3.75	2.5	6.25
43c2.txt	2	103	1.94	0.97	6.8	1.94	0.97	16.5
44c1.txt	1	69	1.45	0	1.45	1.45	0	14.49
44c2.txt	2	65	7.69	0	4.62	3.08	0	10.77
45c2.txt	2	217	1.38	2.76	4.15	0	0	10.14
46c1.txt	1	119	2.52	0	5.04	0.84	0	5.04
46c2.txt	2	74	2.7	0	1.35	5.41	0	10.81
47c1.txt	1	154	2.6	1.3	1.3	0	0	16.23
47c2.txt	2	108	3.7	2.78	2.78	0	0	10.19
48c1.txt	1	72	4.17	0	1.39	4.17	2.78	9.72
48c2.txt	2	193	1.55	1.55	2.59	4.15	0	12.95
49c1.txt	1	100	5	1	3	0	0	5
49c2.txt	2	115	8.7	0.87	1.74	0.87	0	6.09
50c1.txt	1	126	0	1.59	4.76	1.59	0.79	18.25
50c2.txt	2	118	5.93	2.54	5.08	1.69	0	13.56
51c1.txt	1	128	4.69	0.78	4.69	2.34	0.78	13.28
51c2.txt	2	108	0.93	0	1.85	4.63	0	12.96
52c1.txt	1	52	0	0	3.85	3.85	0	13.46
53c1.txt	1	60	0	1.67	3.33	5	0	6.67
53c2.txt	2	115	1.74	1.74	3.48	0.87	0.87	8.7
54c1.txt	1	108	0.93	1.85	0	1.85	0.93	9.26
54c2.txt	2	56	1.79	5.36	3.57	0	0	14.29
55c1.txt	1	5	0	0	20	0	0	40
56c1.txt	1	77	7.79	0	2.6	0	0	11.69
56c2.txt	2	59	5.08	0	0	1.69	0	11.86
57c1.txt	1	260	0	0.38	1.92	1.92	0	13.08
57c2.txt	2	127	5.51	0.79	3.15	1.57	0.79	14.17
58c1.txt	1	111	3.6	0.9	0.9	2.7	0	12.61
58c2.txt	2	241	6.22	0	2.07	1.66	0	6.64
59c1.txt	1	13	0	7.69	7.69	0	0	7.69
59c2.txt	2	119	0.84	0	6.72	4.2	1.68	13.45
60c1.txt	1	96	3.12	2.08	3.12	6.25	1.04	15.62
61c1.txt	1	93	4.3	0	5.38	0	0	15.05
61c2.txt	2	123	0.81	2.44	3.25	1.63	0	11.38
62c1.txt	1	57	0	5.26	5.26	1.75	0	15.79
62c2.txt	2	35	0	2.86	0	2.86	0	17.14
63c1.txt	1	29	3.45	0	3.45	6.9	0	13.79
63c2.txt	2	138	0	2.17	5.8	2.17	0	15.22
66c2.txt	2	163	4.91	0	1.23	0	0	4.91
67c2.txt	2	62	6.45	1.61	0	1.61	0	8.06
