# Supplementary material for: Building long-term empathy: A large-scale comparison of traditional and virtual reality perspective-taking
Source: PLoS One. 2018 Oct 17;13(10):e0204494. doi: 10.1371/journal.pone.0204494 (PMC6192572; doi:10.1371/journal.pone.0204494)
Supplement: S2 Dataset — Contains all of the raw data and open-ended responses used for analysis in Study 2. (XLSX) [file pone.0204494.s005.xlsx]

## Sheet: Main
PID	age	gender	EC1	PT1	EC2	PD1	PT2	EC3	PD2	PT3	PD3	EC4	PT4	PD4	EC5	PD5	EC6	PT5	EC7	PD6	PT6	PD7	PT7	C1	C2	C3	C4	C5	C6	IT1	IT2	IT3	IT4	IT5	IT6	ios	SJ1	SJ2	SJ3	SJ4	SJ5	SJ6	SJ7	SJ8	dehumanization	SE1	SE2	D1	D2
01c02	21	2	4	2	1	2	4	4	3	2	3	2	3	2	2	3	4	3	4	1	3	1	3	5	3	3	6	2	2	6	2	6	2	4	3	1	9	9	1	5	7	9	3	9	100	5	5	1	4
01c04	24	1	4	2	2	2	4	4	2	4	3	3	2	3	2	4	2	3	4	2	3	2	3	5	4	5	2	5	2	2	3	4	3	3	5	2	7	7	5	5	8	6	6	7	89	5	5	4	4
01c1	37	2	5	2	1	1	4	5	2	5	2	1	2	2	2	4	5	3	5	2	3	5	2	4	3	3	3	3	6	5	3	5	3	5	4	4	7	8	2	5	7	5	6	7	100	7	7	6	5
02c1	18	1	3	4	4	5	2	3	5	2	2	3	5	5	3	2	4	3	2	4	2	3	1	7	6	6	6	4	5	3	5	3	6	3	6	1	7	8	2	9	7	9	6	8	85	4	5	6	6
02c2	19	1	4	3	2	3	3	3	3	2	3	3	2	2	2	4	3	3	3	1	2	2	3	5	5	5	4	3	2	2	5	2	4	3	5	2	6	5	5	5	5	7	5	4	90	4	5	5	4
02c3	21	1	5	1	1	1	5	5	1	5	5	1	1	1	1	5	5	5	5	1	5	1	5	5	5	4	4	4	3	2	6	3	5	3	5	7	9	9	1	2	3	4	8	9	100	7	7	1	1
02c4	21	2	4	3	3	5	4	4	5	4	2	2	4	5	1	3	4	4	5	2	3	2	4	6	6	6	6	3	6	2	3	5	4	3	5	3	5	2	8	2	2	6	4	6	68	6	4	6	6
03c1	27	2	4	1	3	2	5	5	5	5	5	2	1	2	1	5	3	5	4	1	3	1	5	1	1	3	5	3	5	6	2	5	1	7	1	1	4	7	4	8	4	6	6	8	20	4	5	6	4
03c2	21	2	4	2	2	4	5	5	2	3	1	2	2	3	1	3	4	3	3	2	4	1	3	4	4	5	4	3	5	4	5	4	5	5	4	1	8	8	6	5	6	7	4	6	93	3	4	4	3
03c3	21	2	3	1	2	2	3	4	3	3	3	3	3	4	4	4	5	3	4	2	2	1	3	5	5	5	5	5	6	5	3	5	4	4	4	4	6	4	5	8	4	4	5	4	89	4	4	2	2
03c4	20	2	3	3	3	5	4	4	4	4	2	1	3	5	3	3	4	3	5	4	2	3	3	6	6	6	6	2	2	2	5	2	5	2	6	2	5	7	7	7	7	6	3	3	75	4	5	7	6
04c1	22	1	3	2	2	2	5	4	2	4	3	2	3	1	2	3	3	5	4	1	4	2	4	5	6	5	5	7	6	5	4	6	3	5	2	2	7	6	4	3	4	6	4	5	93	5	5	3	4
04c2	21	2	5	1	1	1	2	4	2	3	5	1	2	1	1	4	3	4	4	1	3	2	3	5	6	6	3	7	5	4	3	4	3	6	2	1	1	7	2	6	9	9	2	9	91	6	6	1	6
04c3	19	2	5	1	2	1	5	4	3	5	1	2	3	4	2	5	5	5	2	1	5	1	5	5	2	2	2	7	7	7	2	5	2	5	2	7	9	9	3	9	6	9	4	9	90	7	7	7	5
04c4	20	1	4	4	4	5	4	5	3	4	2	2	4	2	2	4	5	5	5	3	2	2	4	3	3	3	6	2	7	3	1	1	3	3	2	4	4	6	5	3	3	7	2	6	78	3	2	3	2
05c1	21	2	4	2	3	2	5	4	3	4	3	2	4	2	2	4	3	3	3	2	3	1	3	4	5	5	5	5	5	2	6	3	5	3	5	2	7	6	4	3	5	6	4	7	100	2	2	4	5
05c2	21	2	3	2	4	4	5	5	4	4	4	2	2	2	2	3	4	4	4	2	3	2	4	6	6	6	6	3	2	2	5	3	5	3	5	2	6	3	7	7	3	6	4	7	100	6	6	5	5
05c3	20	1	4	4	2	3	4	3	4	4	3	2	2	3	3	3	2	5	4	2	3	1	2	4	3	3	3	6	6	5	2	5	3	6	2	4	8	6	5	4	4	8	5	4	100	5	5	5	5
05c4	21	2	4	1	1	5	4	4	3	4	1	1	1	4	1	4	3	5	5	1	4	1	4	6	5	4	6	3	3	5	4	4	4	4	4	2	6	6	6	6	6	6	6	6	100	2	2	2	2
06c1	20	1	3	2	3	4	3	2	2	3	4	4	3	2	3	3	3	3	2	2	2	2	3	5	5	5	5	3	3	3	4	3	3	3	4	3	7	6	5	3	4	6	5	6	91	3	3	4	4
06c2	21	1	4	2	1	3	5	4	4	4	2	1	2	4	2	3	5	4	4	2	3	1	3	3	3	3	5	4	6	6	3	5	3	6	3	5	6	8	3	2	5	7	7	8	93	2	4	6	6
06c3	23	1	4	1	4	5	5	5	2	4	2	2	4	1	1	3	4	5	1	3	2	1	3	7	7	7	7	4	1	1	7	1	4	2	5	7	9	9	8	3	2	9	9	5	100	4	5	3	6
06c4	42	1	4	3	2	3	4	4	4	4	3	2	3	4	2	3	4	5	3	3	3	3	4	4	3	3	3	6	4	4	3	3	4	3	4	2	8	8	3	9	6	9	3	7	100	4	4	4	4
07c1	22	2	4	4	3	4	4	4	4	4	4	2	2	3	3	4	4	4	4	2	4	3	4	3	3	5	4	3	6	2	6	2	5	3	5	2	9	9	3	5	5	9	5	9	100	2	2	5	5
07c2	20	2	4	1	2	2	4	5	2	4	2	2	3	3	2	4	4	4	4	2	2	4	2	6	5	5	5	3	3	2	5	2	6	2	5	1	6	8	4	2	2	7	2	7	70	6	6	6	6
07c3	22	2	1	2	4	2	4	3	2	4	4	4	2	2	3	4	1	3	1	1	2	1	2	5	4	4	5	4	4	5	3	5	4	4	3	2	3	4	9	2	4	3	4	3	95	2	2	3	3
07c4	21	1	4	2	2	3	5	4	3	4	4	2	1	2	1	4	4	5	5	1	4	2	3	5	6	6	4	6	2	6	5	6	4	3	4	4	6	8	3	3	3	7	5	4	100	3	4	2	2
08c1	22	2	4	2	2	4	4	4	4	5	4	2	2	2	2	4	4	5	5	2	2	2	4	5	5	5	5	3	3	3	6	3	6	3	6	1	7	4	4	7	3	6	7	6	100	6	6	5	5
08c2	19	2	5	1	1	3	3	5	2	4	4	2	1	2	2	4	2	3	3	1	4	1	4	6	6	6	6	4	3	3	5	3	5	3	5	1	6	7	5	8	5	7	4	9	90	3	4	4	4
08c3	21	2	5	2	1	1	4	5	1	1	1	1	3	1	1	5	5	3	5	1	4	1	5	7	7	7	7	2	3	1	7	1	7	2	6	5	6	6	5	5	5	7	5	8	92	7	5	2	2
08c4	19	2	5	2	1	3	4	3	3	5	3	1	4	3	2	3	4	4	2	3	3	3	4	4	4	3	3	3	4	4	4	4	4	4	4	3	7	9	3	8	6	7	9	7	100	5	6	5	5
09c1	22	2	5	1	2	1	4	5	4	5	3	1	2	1	1	5	5	5	4	1	5	2	4	6	5	3	3	4	1	1	7	2	7	1	7	6	4	4	4	8	6	9	8	9	100	4	4	6	6
09c2	21	2	2	2	2	2	3	3	4	4	4	3	4	2	2	4	3	4	3	2	3	2	4	5	5	3	3	3	4	3	3	3	2	4	3	2	2	6	9	1	1	6	5	3	100	5	5	5	4
09c3	23	2	4	4	2	5	2	3	5	3	1	2	2	5	2	1	4	3	4	5	2	4	2	5	2	2	2	7	3	5	3	5	3	5	3	2	7	7	2	9	7	7	3	7	100	4	5	5	5
09c4	21	2	4	2	3	4	4	4	3	4	1	2	3	4	3	3	4	3	4	1	4	2	3	3	3	4	4	3	3	2	4	2	4	2	3	5	7	5	5	7	6	8	5	7	100	6	5	7	6
10c1	19	2	4	3	2	2	3	4	2	3	3	2	4	2	2	3	3	3	3	2	2	2	3	7	7	3	3	5	7	4	2	5	2	5	2	1	9	9	1	5	9	9	1	9	100	4	2	7	2
10c2	20	1	4	2	2	3	4	4	3	4	4	2	2	2	2	3	4	4	3	2	3	2	4	6	5	6	4	3	2	2	5	2	5	3	5	2	7	8	6	6	6	7	6	7	95	6	6	3	4
10c3	20	2	5	1	1	5	5	5	2	5	3	2	2	1	1	3	4	4	4	3	5	2	4	3	2	2	2	5	4	4	2	5	2	4	4	3	4	7	6	3	6	9	5	8	100	4	4	5	4
10c4	20	2	2	2	2	3	5	4	5	4	3	1	3	5	1	3	4	4	4	3	4	2	3	2	2	2	2	6	2	7	2	2	6	2	5	5	8	3	2	2	6	9	5	9	100	4	5	6	6
11c1	19	2	3	2	1	3	4	4	5	3	3	2	2	3	1	3	4	3	5	3	2	3	4	4	4	4	3	4	4	4	4	4	4	3	5	1	5	6	6	4	4	4	5	5	100	5	4	5	5
11c1	19	2	3	2	1	3	4	4	5	3	3	2	2	3	1	3	4	3	5	3	2	3	4	4	4	4	3	4	4	4	4	4	4	3	5	1	1	9	9	9	1	1	1	1	100	5	4	5	5
11c3	23	2	4	2	2	3	4	5	5	3	5	3	2	4	2	4	1	3	2	2	4	2	3	1	1	1	1	7	7	7	1	7	1	7	1	2	7	3	7	3	4	6	8	3	100	5	5	5	5
11c4	22	2	3	2	1	2	5	5	5	5	3	1	1	2	1	4	5	4	5	1	3	1	4	6	7	6	4	2	1	2	3	2	6	2	5	1	8	8	2	9	3	9	2	7	100	6	6	6	7
12c1	21	2	3	4	2	3	4	4	4	4	3	2	4	4	2	3	4	4	3	2	2	2	2	5	3	3	4	5	5	5	4	3	3	3	4	3	7	6	4	8	6	7	6	6	100	4	4	5	6
12c2	22	2	4	2	2	5	4	4	3	3	1	3	2	4	2	1	5	4	5	3	4	3	5	5	5	5	5	3	3	4	4	5	3	4	4	1	4	7	6	2	4	7	4	6	100	5	4	6	6
12c3	21	2	4	4	3	3	2	4	3	3	1	2	4	2	2	3	4	3	3	1	3	1	3	4	4	4	4	5	5	5	4	5	5	5	4	3	6	6	3	5	1	7	5	6	100	3	5	5	2
12c4	21	1	4	1	4	3	5	4	4	4	3	4	4	1	2	5	5	4	4	1	5	1	5	6	7	4	6	1	4	6	7	7	5	4	5	2	6	7	5	3	6	7	8	9	100	6	6	4	5
13c1	21	2	5	2	1	4	5	5	4	5	3	1	2	4	2	3	5	5	5	2	5	2	5	4	3	2	2	6	6	2	2	4	5	3	3	4	7	7	3	5	7	9	5	9	100	6	6	2	2
13c2	19	2	4	2	2	3	3	4	2	4	1	2	3	4	2	2	4	4	4	3	2	3	2	5	5	5	5	4	2	4	5	4	5	3	5	1	3	3	7	2	2	4	6	3	78	5	5	4	5
13c3	29	2	4	1	2	3	5	4	4	5	2	2	3	4	2	3	5	5	4	3	4	3	4	6	6	6	6	2	2	1	6	2	6	2	6	3	7	8	2	3	5	9	9	9	100	5	5	5	5
13c4	21	2	4	2	2	3	4	4	2	4	1	2	2	4	2	3	4	4	3	2	3	2	4	5	4	4	4	3	4	1	4	2	5	1	5	1	7	7	6	6	6	7	6	8	100	5	6	7	7
14c1	22	2	4	2	2	4	4	4	4	3	4	2	2	4	2	4	4	3	3	2	3	2	3	5	4	4	5	5	3	4	4	4	4	4	4	1	7	6	4	6	5	9	5	6	100	5	5	5	5
14c2	20	1	4	2	3	3	2	3	2	4	3	3	4	3	2	3	4	3	3	3	1	3	4	5	6	6	6	2	3	4	5	2	6	3	6	4	7	8	8	6	8	8	2	8	10	5	5	6	6
14c3	22	2	4	2	1	4	3	4	2	4	2	1	3	2	1	3	5	3	5	2	4	3	4	3	2	2	2	5	5	6	5	3	5	4	3	1	8	8	2	7	5	6	5	6	100	6	6	6	6
14c4	21	1	4	2	2	4	4	4	3	4	4	3	2	4	2	3	4	5	4	2	4	2	4	5	6	5	3	3	6	3	2	3	4	3	5	2	7	7	3	8	8	8	6	6	95	3	3	4	4
15c1	30	2	4	2	3	5	5	4	5	4	4	2	1	5	1	3	5	5	4	2	3	3	3	5	5	6	6	5	2	3	5	3	5	3	5	1	7	6	4	6	6	8	5	7	80	5	7	7	5
15c2	30	1	3	2	4	4	4	4	4	4	2	3	4	3	4	3	3	4	3	3	4	3	3	5	4	4	5	4	3	3	4	4	4	4	4	1	5	7	6	5	5	6	5	6	100	5	5	5	5
15c3	22	1	4	2	2	3	5	4	3	5	3	2	2	3	2	3	3	5	4	3	4	4	4	5	5	5	5	6	6	6	3	6	4	5	3	1	8	7	3	3	3	5	7	2	70	4	4	4	4
15c4	22	1	3	2	2	3	3	4	3	4	3	3	3	3	2	3	4	4	4	3	4	3	4	5	5	5	5	5	5	5	5	5	4	4	4	3	6	6	5	4	4	6	5	6	26	5	4	4	4
16c1	19	2	4	3	1	2	2	5	4	4	4	1	4	4	1	4	4	3	4	2	3	1	5	2	2	2	3	5	6	5	2	5	2	5	2	3	8	7	2	6	8	7	6	9	100	6	5	5	6
16c2	39	1	4	1	3	3	4	4	3	3	2	1	4	4	3	3	4	3	4	4	2	3	3	4	2	3	2	6	6	7	1	2	2	6	1	1	6	2	9	1	2	8	9	7	100	6	6	6	7
16c3	20	1	3	1	1	2	4	2	1	4	4	1	4	1	1	3	1	3	2	1	2	1	4	4	5	5	5	1	4	4	7	1	6	5	6	3	6	6	4	5	8	5	5	6	75	4	4	2	2
16c4	21	2	4	2	2	2	4	4	1	3	4	2	2	3	2	4	4	4	4	2	3	2	2	5	3	5	3	5	5	3	4	4	3	4	3	4	5	6	8	3	2	7	7	3	100	6	5	5	5
17c1	29	2	5	1	1	3	4	5	2	4	1	1	3	4	2	2	5	5	5	3	3	2	5	1	1	6	1	7	1	2	7	1	6	1	6	7	9	9	1	5	7	9	5	9	100	1	1	1	1
17c2	22	2	4	2	1	2	5	3	3	4	2	1	2	2	1	4	4	4	5	3	4	2	5	3	5	2	2	5	5	3	3	5	6	3	5	2	7	8	4	9	3	7	3	4	51	6	5	6	6
17c3	22	1	4	1	1	2	5	5	2	5	3	1	2	1	1	5	5	4	4	1	4	2	4	6	6	6	6	4	2	2	6	4	5	3	5	2	3	4	7	4	3	4	5	5	85	5	4	6	6
17c4	22	2	5	1	1	1	4	5	1	5	5	1	2	1	1	5	5	5	5	1	4	1	5	7	7	7	7	1	1	1	7	1	7	1	7	7	9	9	1	1	9	9	8	9	100	7	7	1	7
18c1	18	2	4	2	1	2	4	5	3	3	4	2	3	2	2	3	4	4	3	2	3	2	2	3	2	3	3	6	6	6	2	5	3	5	3	3	4	6	6	8	4	6	6	3	100	3	2	5	2
18c2	24	1	4	4	3	2	4	4	3	2	3	3	5	4	1	4	4	4	5	2	3	2	4	4	3	2	2	6	6	6	5	3	5	3	5	1	7	7	2	3	6	5	4	6	100	6	6	2	3
18c3	29	2	4	1	1	1	5	4	2	4	4	1	1	2	1	4	4	5	5	1	4	2	5	6	6	5	5	3	2	2	5	3	5	2	6	5	6	8	3	4	3	7	3	7	100	6	6	2	2
18c4	26	1	3	3	3	4	4	3	3	2	3	2	3	4	2	2	3	4	3	4	4	4	3	4	4	4	4	4	4	4	4	4	4	4	4	5	7	7	1	5	5	6	8	5	65	2	2	4	2
18c4	26	1	3	3	4	4	3	3	4	4	2	2	2	4	2	2	3	4	3	4	4	4	3	2	2	2	2	6	5	5	5	5	5	6	2	5	7	7	1	5	5	6	8	5	65	2	2	4	2
19c1	21	1	3	2	2	2	4	3	4	4	3	3	2	2	2	3	4	4	3	2	3	1	4	3	4	4	3	5	5	5	2	5	2	5	2	1	6	5	6	7	4	4	6	4	100	2	2	3	4
19c2	29	1	4	1	1	1	5	5	2	3	4	1	1	2	1	4	4	4	4	1	3	1	4	2	1	3	1	6	6	4	3	5	3	3	3	2	7	9	5	2	4	7	4	7	50	6	5	5	5
19c3	38	1	5	2	3	1	4	4	2	4	4	2	2	2	2	5	5	4	4	1	3	1	3	5	5	5	5	5	3	3	5	3	5	3	5	1	3	6	5	4	5	4	5	5	75	6	6	2	2
19c4	37	1	4	2	3	4	4	4	4	4	3	2	2	4	2	3	4	5	4	3	4	2	4	3	3	4	4	5	3	4	4	4	5	3	4	3	8	7	3	6	6	7	5	8	100	5	4	4	4
20c1	22	2	5	2	1	3	5	4	4	4	3	1	2	3	1	3	4	4	4	2	4	2	4	5	5	5	4	4	4	3	4	5	5	3	4	2	7	8	3	5	6	7	1	8	100	6	5	2	2
20c2	22	2	3	2	1	4	2	4	5	4	2	2	1	3	1	3	4	4	4	1	2	1	2	7	5	3	4	2	4	2	5	1	1	1	5	7	1	9	1	9	1	9	2	9	100	6	6	1	2
20c3	26	1	2	4	4	1	4	5	3	1	5	5	3	4	2	4	1	4	4	1	1	1	1	5	5	3	3	4	7	5	3	7	1	7	1	1	8	9	1	7	8	9	5	8	90	2	1	2	1
20c4	19	1	3	3	4	4	3	3	4	4	4	2	2	3	3	3	4	4	3	2	3	2	4	6	6	5	5	5	5	5	6	3	4	3	3	7	5	4	3	7	5	5	2	5	95	5	5	5	5
21c1	55	2	4	2	1	1	1	1	1	4	5	2	2	2	1	5	4	4	4	1	4	1	4	5	5	5	3	5	3	5	3	5	3	5	3	2	1	1	9	1	1	3	8	3	63	6	6	2	1
21c2	20	1	4	2	1	3	5	4	2	4	2	2	2	2	1	4	4	4	4	2	4	3	4	5	4	3	4	3	4	3	5	2	4	2	4	3	6	5	5	4	4	2	4	5	100	6	3	5	5
21c3	22	1	3	1	2	2	5	4	2	4	5	3	1	1	2	5	2	5	2	2	4	2	4	5	5	6	6	4	1	2	5	2	5	3	5	4	6	6	7	4	4	7	9	5	100	4	3	1	3
21c4	20	2	4	2	2	3	4	4	2	3	3	2	2	4	4	4	4	4	5	2	4	2	3	5	3	2	4	3	3	4	4	3	4	3	3	2	7	6	5	3	4	3	5	6	85	5	5	5	5
22c1	20	2	4	2	2	3	4	5	4	4	3	2	3	4	2	4	3	3	4	3	3	2	3	5	5	4	4	3	3	2	5	3	3	4	5	2	2	5	5	7	5	2	7	5	93	6	6	3	3
22c2	18	2	5	2	1	4	4	5	4	4	1	1	1	3	1	3	5	4	5	4	4	5	3	5	3	4	2	6	6	3	3	2	2	2	2	1	6	8	3	5	6	8	9	9	100	6	1	7	6
22c3	19	1	3	2	3	3	4	3	2	4	3	3	2	4	3	4	4	4	4	3	3	1	3	6	5	5	4	5	4	5	3	4	5	3	6	2	8	2	5	1	3	2	5	3	100	6	5	5	5
22c4	21	1	4	1	1	5	4	5	4	5	2	1	2	4	1	4	4	3	4	2	4	2	5	6	5	5	6	3	4	2	4	3	4	2	4	3	7	7	6	4	4	8	5	4	100	4	2	3	1
23c1	24	2	5	1	1	3	5	5	2	5	2	1	2	1	1	3	5	5	5	2	5	2	5	6	6	6	6	4	4	1	7	1	6	2	7	6	9	9	6	6	5	9	6	8	100	6	6	2	6
23c3	21	1	4	1	3	4	5	5	2	5	1	1	1	3	1	4	4	5	5	1	5	1	5	7	7	7	7	5	1	1	7	1	7	1	7	1	9	7	2	3	6	7	3	9	100	5	5	5	5
23c4	20	2	4	3	4	3	3	4	3	4	2	2	2	3	3	3	4	5	4	2	3	2	3	6	6	6	6	5	5	3	6	4	5	4	4	1	7	8	2	2	8	1	2	8	50	6	6	3	2
24c2	26	2	4	3	4	5	2	5	5	4	2	2	1	4	1	2	4	5	5	5	2	2	3	1	1	2	6	6	6	7	3	7	3	7	2	3	9	4	5	9	2	7	5	7	80	5	3	3	3
24c3	24	1	4	1	3	4	4	5	4	4	4	2	2	2	1	3	4	4	5	3	4	2	3	4	3	4	3	6	6	4	3	3	5	3	5	5	8	7	4	2	3	8	2	5	100	7	7	6	6
24c4	20	1	3	1	3	4	5	4	4	5	5	3	1	2	4	2	3	5	4	2	5	4	5	2	1	4	6	4	5	3	4	3	5	2	2	6	8	8	1	6	6	9	5	6	79	7	5	6	5
25c1	19	2	4	2	3	1	4	4	1	3	5	3	3	2	1	4	3	4	3	1	4	1	3	6	5	5	5	2	2	2	5	4	5	3	5	1	5	6	8	2	2	5	7	4	100	3	2	3	3
25c2	20	2	5	2	2	2	4	4	2	4	4	2	2	4	2	4	4	4	4	2	4	2	4	5	5	5	3	5	5	2	5	3	5	3	6	2	6	9	8	2	8	8	3	7	100	7	7	2	6
25c3	20	2	4	2	1	2	4	4	2	4	3	2	2	3	2	4	4	4	4	1	4	1	4	5	5	5	5	5	2	3	4	4	4	3	5	3	5	3	8	1	4	6	5	5	40	6	6	6	6
25c4	20	2	4	2	3	4	4	4	3	4	3	1	3	4	2	4	4	4	4	1	3	2	3	5	5	6	5	5	2	3	5	2	5	2	4	3	7	9	6	6	3	8	6	6	85	5	5	4	2
26c1	19	1	3	1	2	2	4	4	3	5	3	2	2	3	2	3	2	4	3	1	5	1	4	5	5	5	5	4	4	2	5	2	5	2	5	2	7	8	4	5	4	7	6	7	85	3	1	1	1
26c1	19	1	3	1	2	2	4	4	3	5	3	2	2	3	2	3	2	4	3	1	5	1	4	5	5	5	5	4	4	2	5	2	5	2	5	6	8	8	2	8	8	8	3	7	100	4	3	2	2
26c1	21	2	4	2	2	3	4	4	3	5	2	2	2	2	2	3	3	4	5	2	3	2	4	5	4	4	2	4	3	3	5	2	4	3	4	2	7	8	4	5	4	7	6	7	85	3	1	1	1
26c1	21	2	4	2	2	3	4	4	3	5	2	2	2	2	2	3	3	4	5	2	3	2	4	5	4	4	2	4	3	3	5	2	4	3	4	6	8	8	2	8	8	8	3	7	100	4	3	2	2
26c2	21	2	4	2	2	3	5	3	4	4	3	3	2	3	2	3	2	4	3	3	4	2	4	5	4	5	4	4	4	2	3	3	3	3	4	2	7	7	4	6	6	8	5	7	100	5	5	5	5
26c2	21	2	4	2	2	3	5	3	4	4	3	3	2	3	2	3	2	4	3	3	4	2	4	5	4	5	4	4	4	2	3	3	3	3	4	1	7	6	5	3	4	9	5	8	20	5	4	6	6
26c2	18	2	4	3	2	3	3	4	5	3	2	3	2	5	2	3	4	3	4	3	3	2	3	4	3	3	6	4	3	5	4	5	3	5	3	2	7	7	4	6	6	8	5	7	100	5	5	5	5
26c2	18	2	4	3	2	3	3	4	5	3	2	3	2	5	2	3	4	3	4	3	3	2	3	4	3	3	6	4	3	5	4	5	3	5	3	1	7	6	5	3	4	9	5	8	20	5	4	6	6
26c3	20	1	2	1	2	2	4	3	4	3	2	4	4	2	3	5	2	2	3	2	2	2	2	5	4	5	5	5	5	3	5	2	5	3	5	5	8	6	2	5	4	9	6	8	100	5	5	6	6
26c3	20	1	2	1	2	2	4	3	4	3	2	4	4	2	3	5	2	2	3	2	2	2	2	5	4	5	5	5	5	3	5	2	5	3	5	3	7	6	6	4	5	4	4	5	75	3	3	4	4
26c3	20	2	4	3	3	4	4	5	5	4	2	1	3	5	2	3	5	2	5	2	2	2	3	5	2	3	3	6	2	2	2	2	4	3	5	5	8	6	2	5	4	9	6	8	100	5	5	6	6
26c3	20	2	4	3	3	4	4	5	5	4	2	1	3	5	2	3	5	2	5	2	2	2	3	5	2	3	3	6	2	2	2	2	4	3	5	3	7	6	6	4	5	4	4	5	75	3	3	4	4
26c4	19	1	3	3	2	3	4	4	4	4	4	2	2	3	2	4	3	5	4	1	2	2	2	5	3	5	3	6	6	5	5	5	3	5	3	2	6	6	4	5	4	7	7	4	80	2	2	6	5
27c1	22	2	4	3	2	2	5	5	3	4	3	2	3	3	2	3	4	4	5	3	3	3	4	6	4	5	4	6	6	3	4	4	4	4	4	2	3	3	6	4	5	6	4	7	82	5	4	2	2
27c2	21	2	3	2	3	4	5	5	4	4	3	4	2	3	3	2	4	4	2	3	4	3	4	4	3	6	6	3	3	2	6	2	4	2	6	3	6	6	4	5	5	8	5	8	100	4	5	6	4
27c3	19	1	1	4	3	3	4	5	1	4	3	2	4	2	3	4	5	5	3	1	2	1	2	7	5	3	5	5	5	4	4	4	3	3	5	6	6	5	5	1	1	6	7	3	65	3	2	6	6
27c4	22	1	3	2	2	2	4	4	4	4	3	2	2	2	4	4	4	4	3	2	3	2	4	5	4	5	5	3	3	3	5	3	4	3	5	1	3	6	7	5	3	4	6	4	93	2	1	2	2
28c1	21	1	3	1	2	4	4	5	3	4	3	3	4	4	2	3	4	4	4	3	3	2	4	6	3	4	1	6	5	3	2	4	5	3	3	2	7	4	5	7	4	9	7	4	93	5	5	5	3
28c2	22	1	4	2	2	1	4	4	4	4	3	2	4	2	2	5	4	4	4	1	3	1	3	6	4	6	6	6	6	6	3	5	2	6	2	1	7	7	4	1	6	7	6	8	87	4	4	5	5
28c3	22	2	4	2	3	4	4	4	2	4	4	2	1	4	2	2	4	4	2	3	4	2	4	4	3	5	2	3	3	2	4	3	3	3	3	5	6	7	3	7	4	8	5	7	95	3	5	5	5
28c4	22	2	3	2	2	3	4	4	4	5	2	2	1	2	2	3	4	4	5	4	4	3	3	3	3	5	5	5	5	3	5	5	4	4	3	5	5	6	5	8	4	8	5	6	50	5	6	6	6
29c1	20	2	3	3	4	3	4	4	4	3	4	4	4	4	3	3	3	3	2	2	3	2	2	3	3	3	3	3	5	6	2	6	2	6	2	1	6	7	6	5	4	7	6	6	83	3	3	2	1
29c2	21	1	3	1	2	2	4	5	4	5	4	3	3	3	2	3	2	2	3	1	4	1	2	3	3	4	4	5	5	4	3	6	2	5	2	4	7	8	2	7	9	9	3	8	100	4	5	2	3
29c3	20	2	4	2	3	4	4	4	5	5	3	3	4	5	3	4	4	4	5	3	2	3	2	4	4	5	4	5	2	5	5	5	5	4	5	2	4	5	4	5	5	4	2	4	83	4	4	7	7
29c4	20	2	4	1	2	4	5	3	4	5	3	2	1	5	2	3	4	5	3	3	4	3	5	5	5	3	5	4	4	1	4	2	4	1	5	3	8	6	5	9	4	9	6	8	100	4	3	6	4
30c1	21	2	4	1	2	2	4	4	3	4	2	2	1	3	1	4	4	4	4	1	3	2	3	6	6	4	5	3	1	1	6	5	5	2	5	3	6	9	2	9	5	8	2	7	100	5	2	4	2
30c2	19	2	4	2	5	3	5	5	4	4	4	1	2	3	2	4	4	5	4	2	5	2	5	6	6	6	6	6	3	4	6	3	5	3	5	3	8	8	2	2	8	8	2	8	84	6	6	6	6
30c3	21	2	5	1	2	5	5	5	5	5	4	2	3	3	1	4	5	5	5	2	5	1	5	1	1	1	1	7	7	7	1	7	1	7	1	2	7	7	3	3	4	5	5	5	75	7	7	5	5
30c4	21	2	5	1	1	2	4	5	3	5	3	1	3	1	1	3	2	2	2	1	1	1	1	3	3	2	3	5	3	2	4	2	4	5	3	3	9	9	1	9	9	9	2	9	100	3	5	5	3
31c1	18	1	4	3	3	3	4	4	3	3	3	2	2	3	4	4	4	3	4	1	3	1	3	3	4	3	3	5	6	2	3	4	2	5	3	1	2	7	6	1	3	1	6	2	100	3	3	3	2
31c2	19	2	5	1	2	4	4	4	3	4	2	1	3	4	1	3	5	4	3	4	2	2	3	6	4	3	2	6	4	2	4	5	3	5	3	4	8	8	2	6	6	8	2	6	96	6	6	2	6
31c3	20	1	5	2	4	3	4	4	4	5	4	2	2	2	1	3	3	4	3	3	4	3	4	6	4	2	6	4	4	2	6	2	6	2	7	5	9	9	1	4	3	9	5	9	100	6	6	2	7
31c4	19	1	2	2	4	3	4	3	3	4	4	2	2	4	4	4	2	4	3	2	4	2	3	5	5	5	5	3	3	2	6	2	6	2	5	2	7	7	7	2	2	1	6	2	75	2	4	4	2
32c1	22	2	4	2	3	1	4	4	4	2	2	4	2	2	4	4	4	4	4	2	4	2	2	5	5	5	5	3	3	2	4	2	5	3	5	1	7	7	4	2	4	4	7	4	90	4	2	3	3
32c2	20	2	4	1	1	4	4	4	3	5	2	2	1	2	1	3	4	4	4	3	4	3	4	3	2	3	2	6	5	5	3	6	2	5	2	1	7	6	6	5	4	6	5	7	90	6	6	6	6
32c3	22	1	5	2	2	1	4	5	2	4	5	2	3	1	1	4	3	3	5	1	3	1	4	6	5	5	5	6	3	2	6	2	5	2	5	5	7	7	3	1	5	8	5	5	100	6	6	1	4
32c4	20	1	4	3	2	2	4	5	3	4	2	1	3	2	1	4	4	4	4	2	4	1	4	5	5	3	3	4	4	3	5	3	4	3	4	2	4	7	4	2	4	6	6	6	100	5	3	2	2
33c1	21	2	2	3	5	2	4	3	2	3	3	4	5	2	4	4	2	3	2	2	3	2	3	5	5	5	5	2	6	4	3	6	3	4	4	1	3	4	4	2	2	5	4	3	100	1	1	1	1
33c2	19	2	5	1	1	3	5	5	4	4	2	2	2	3	1	4	5	5	5	1	3	1	4	1	1	1	1	6	4	1	5	3	4	3	3	2	5	5	6	3	3	5	7	7	50	7	7	4	4
33c3	29	1	4	3	4	4	2	5	2	4	3	3	2	2	2	3	3	3	5	2	2	3	4	5	4	4	4	4	4	4	4	4	4	4	4	4	7	8	4	1	8	8	4	7	72	5	5	5	5
33c4	21	2	4	1	1	5	5	5	4	5	2	1	2	4	2	3	4	4	5	2	4	3	3	6	5	5	4	5	5	3	4	4	4	3	5	1	5	5	5	7	5	6	6	6	85	7	6	5	5
34c1	20	1	4	3	2	2	4	5	3	2	4	3	4	3	1	4	3	4	4	2	4	1	2	3	2	1	5	3	3	5	3	3	5	5	5	5	8	9	1	8	4	8	2	4	100	6	5	6	6
34c2	20	2	4	3	2	4	4	4	3	4	3	2	3	4	2	3	4	5	3	3	4	2	4	5	4	3	4	3	5	4	3	3	3	5	3	1	6	7	3	6	5	6	6	6	100	5	5	6	5
34c3	20	2	4	2	2	4	3	3	4	4	3	2	3	4	2	3	4	4	4	3	4	2	3	6	6	5	5	3	4	2	5	3	5	3	5	4	6	8	3	8	4	8	7	6	100	5	5	6	5
34c4	19	2	4	3	2	5	4	4	2	5	3	1	4	3	1	4	5	3	5	1	2	3	4	5	5	5	5	3	5	6	4	5	4	5	3	1	8	9	2	2	7	9	2	8	100	7	7	7	7
350c1	17	2	4	3	2	4	4	4	4	3	3	2	3	5	2	2	2	4	2	4	4	3	4	5	5	5	5	4	4	2	5	2	5	2	5	1	8	7	3	7	5	5	4	8	85	5	4	6	6
350c2	16	2	3	2	4	4	5	5	3	4	3	4	2	4	1	2	5	5	4	2	3	2	3	5	3	4	2	4	4	4	3	6	4	4	3	2	3	6	3	5	3	6	6	4	100	5	1	6	6
350c3	17	2	4	2	2	4	5	4	2	4	2	2	4	4	2	5	4	5	5	1	4	1	4	5	5	6	5	2	3	5	5	3	5	5	5	2	8	7	3	3	3	7	4	6	95	6	6	6	5
350c4	17	1	4	3	2	4	3	4	5	4	4	1	4	4	2	4	4	4	3	2	3	2	2	6	3	3	3	6	4	5	3	5	3	4	3	4	8	7	4	5	7	8	5	6	80	4	2	4	2
351c1	16	2	4	3	2	3	4	3	4	4	2	2	4	3	2	4	5	3	3	2	2	2	2	7	3	2	2	5	4	3	5	3	4	3	5	3	4	7	4	9	6	6	5	7	100	4	6	5	6
351c2	16	2	4	2	1	5	4	4	5	2	2	2	2	5	4	3	4	4	4	4	2	2	2	6	6	6	6	6	6	2	6	2	6	2	6	3	6	6	6	6	6	6	4	6	100	5	5	3	3
351c3	16	2	3	4	3	4	4	4	4	2	3	4	2	5	2	3	4	4	3	2	3	3	2	5	3	4	4	6	5	3	4	5	4	4	3	2	7	5	5	5	4	6	5	4	100	4	3	5	5
351c4	17	2	4	1	1	4	5	5	5	5	2	1	1	4	1	3	4	5	5	2	4	2	4	6	3	6	6	7	2	6	3	3	5	2	5	5	8	8	2	9	6	8	5	8	100	7	6	2	3
352c1	22	2	2	1	3	4	4	3	4	5	2	4	3	1	4	2	3	4	3	3	4	4	3	5	4	3	5	2	3	3	3	3	4	1	7	1	9	6	5	7	7	9	6	8	98	3	4	6	5
352c2	17	1	4	2	2	2	5	4	4	4	2	2	5	3	2	4	3	3	2	2	4	1	4	7	6	6	6	5	2	3	5	3	5	3	5	4	8	9	2	3	4	8	9	7	75	5	5	1	4
352c3	17	2	3	3	2	4	3	5	4	2	5	2	4	2	2	5	3	3	3	1	3	3	3	5	3	3	3	4	6	7	3	6	2	5	3	1	8	8	2	8	6	2	8	8	90	2	3	4	3
352c4	16	1	4	1	4	3	5	4	4	5	4	3	4	2	4	4	4	5	4	1	4	2	2	6	6	5	5	6	5	3	5	3	6	6	5	5	7	8	6	2	1	7	7	6	92	1	5	6	3
353c1	55	1	4	2	2	1	4	4	1	4	5	1	2	1	1	4	3	4	3	1	3	1	4	4	4	3	3	5	5	2	5	2	5	2	5	2	7	8	5	2	3	3	7	3	100	4	4	1	1
353c2	49	2	3	2	3	1	4	4	2	4	5	2	3	2	1	5	4	4	3	1	4	1	4	6	6	6	2	5	2	2	6	2	6	2	6	1	2	3	7	1	2	3	7	3	100	3	3	4	4
353c3	25	1	5	2	2	2	5	4	2	4	4	1	4	1	2	4	3	4	5	2	3	1	4	4	2	2	4	5	4	3	4	3	5	3	4	6	7	9	1	9	8	8	7	8	100	5	6	3	3
353c4	28	2	4	3	4	4	4	5	5	5	2	2	3	5	1	3	5	4	3	4	4	3	2	7	7	7	3	2	4	2	6	3	5	3	5	3	8	8	8	2	2	7	2	8	90	7	7	7	7
354c1	24	1	4	4	3	4	5	5	5	3	3	2	5	5	1	4	4	5	5	4	4	5	5	5	5	5	5	7	6	4	4	5	5	5	5	3	7	5	5	3	2	8	6	5	100	4	4	6	6
354c2	23	2	4	1	5	5	5	2	5	5	4	1	2	5	1	3	5	5	1	2	4	4	2	7	5	4	4	7	6	6	2	7	1	5	5	6	1	3	8	2	7	2	8	1	80	5	1	5	4
354c3	25	2	1	5	4	4	5	4	2	1	4	2	3	4	2	5	3	5	2	2	1	1	2	2	2	2	2	6	6	7	2	7	2	7	2	3	7	7	4	8	7	7	3	9	75	2	5	4	5
354c4	25	2	4	2	2	2	5	4	4	4	5	1	2	3	2	5	3	3	5	1	3	2	4	6	6	4	6	3	2	1	3	2	6	2	5	1	9	9	1	8	8	9	5	9	95	5	5	5	1
355c1	20	1	5	1	2	5	2	4	5	3	1	1	5	5	1	2	3	5	4	5	3	4	2	5	4	3	2	6	5	3	4	3	4	3	5	2	4	6	3	5	3	5	8	4	65	3	2	5	5
355c2	56	2	4	2	3	3	5	4	4	5	1	4	2	4	2	3	2	4	4	2	4	1	4	6	6	6	6	3	1	1	6	1	6	1	6	7	8	8	3	7	7	8	2	8	70	5	5	5	2
355c3	20	2	4	2	4	4	4	3	4	4	4	4	4	4	3	4	4	4	3	2	4	2	4	5	5	5	5	5	5	4	5	5	5	4	4	3	5	5	5	6	5	3	5	4	90	5	5	5	5
355c4	21	1	3	1	4	3	5	4	2	5	4	3	2	1	2	3	3	5	4	2	3	2	4	5	3	4	2	6	3	2	5	2	6	2	6	3	6	7	4	2	4	6	9	5	95	5	3	2	4
356c1	16	1	3	4	2	3	4	4	4	5	3	3	4	3	2	4	4	4	3	3	3	2	4	7	5	4	4	6	3	2	5	2	6	6	6	2	7	3	6	2	4	6	2	6	100	4	5	5	4
356c2	20	2	5	2	2	5	5	4	5	4	2	1	2	5	1	3	5	5	5	3	5	2	4	5	3	4	2	5	3	4	3	5	3	5	2	5	8	9	2	8	6	9	5	8	100	5	6	3	3
356c3	19	1	2	3	2	2	2	4	4	5	3	2	2	4	1	4	5	4	5	1	4	4	3	4	4	6	3	3	5	5	5	5	2	4	5	4	8	8	2	8	7	7	3	3	90	5	5	5	6
356c4	31	1	3	2	2	1	4	4	2	3	5	3	5	1	2	4	3	4	4	1	2	1	3	5	3	5	5	3	3	3	5	3	5	3	5	3	3	5	4	3	3	2	7	4	80	4	5	5	4
357c1	31	1	3	1	2	4	4	4	5	2	3	2	2	3	1	4	3	3	4	2	3	2	3	5	5	5	3	5	3	2	6	2	6	2	6	5	7	7	4	6	7	8	6	7	99	6	4	5	5
357c2	21	2	4	4	1	3	2	4	2	3	4	2	2	4	2	2	5	3	4	2	2	3	2	2	2	2	2	6	3	6	3	6	2	6	3	1	9	5	5	9	4	9	7	9	100	6	5	2	2
357c3	23	1	4	2	1	4	4	5	4	3	2	1	1	3	1	3	4	4	4	3	3	4	3	3	3	3	5	5	6	5	3	6	3	5	3	2	8	8	4	8	6	7	5	6	90	6	6	6	4
357c4	17	2	5	2	3	4	5	5	5	5	3	1	2	4	2	4	5	5	4	2	4	2	3	6	2	3	3	5	5	4	4	5	3	4	3	1	7	7	3	7	7	1	6	9	83	7	7	7	7
358c1	24	1	4	2	3	4	4	4	5	4	2	3	4	3	3	4	5	4	5	3	4	3	2	5	5	5	4	5	4	4	3	5	4	5	3	1	7	6	5	2	3	3	5	4	92	6	6	5	6
358c2	17	2	4	2	1	3	4	5	1	5	2	2	2	5	1	3	5	4	5	2	2	3	2	6	6	3	3	6	5	3	6	2	6	2	6	3	7	8	3	8	4	6	5	7	95	7	7	3	3
358c3	20	2	3	4	2	5	2	5	5	4	2	3	5	5	2	1	4	1	4	4	4	4	4	2	2	2	2	5	5	6	2	5	2	1	2	3	3	7	2	3	8	5	5	8	100	5	6	4	1
358c4	19	2	5	2	1	3	4	5	4	4	2	2	4	3	2	4	5	5	5	2	4	4	4	2	2	4	2	6	6	6	3	5	1	5	2	3	7	6	6	4	5	2	4	3	63	7	7	7	7
359c1	19	2	4	3	2	3	5	4	2	5	3	1	2	4	2	4	3	5	3	1	4	4	4	5	5	6	6	4	3	2	6	2	6	2	6	2	2	5	5	3	3	3	5	3	72	2	1	3	2
359c2	21	2	5	2	2	4	5	5	5	5	3	1	2	3	1	3	4	5	5	3	4	4	5	5	2	2	3	4	5	5	5	3	6	5	4	7	9	9	1	7	6	9	9	5	99	6	6	7	7
359c3	16	2	4	3	4	4	4	5	4	3	2	2	4	4	1	3	2	3	3	2	2	2	4	4	3	4	4	3	6	3	5	3	5	3	5	3	7	6	4	7	3	9	5	7	100	6	5	5	5
359c4	46	2	4	2	3	2	4	3	2	4	3	2	4	3	2	3	4	4	2	2	4	3	4	2	2	2	3	4	5	4	3	4	3	5	3	1	7	7	3	4	7	4	3	7	85	6	6	6	5
35c1	20	1	3	2	3	3	2	2	1	4	4	2	4	1	3	4	5	4	4	1	4	1	5	5	3	3	1	6	6	1	1	5	1	5	2	3	9	7	9	1	3	6	3	6	100	5	5	1	1
35c2	21	2	4	2	2	2	3	5	3	3	1	2	2	3	2	5	5	3	5	1	3	1	2	5	5	6	4	5	4	2	6	3	7	3	5	6	9	5	6	2	5	7	7	8	100	6	6	6	6
35c3	21	2	3	2	1	4	2	4	1	4	3	2	4	1	1	3	4	2	4	2	3	2	3	5	3	2	2	5	3	6	2	5	2	5	3	2	4	7	4	6	4	8	2	6	92	5	6	2	2
35c4	20	1	4	1	2	3	4	4	2	4	3	2	2	2	2	4	4	4	4	2	3	2	4	4	4	3	3	2	4	3	4	4	4	4	3	2	9	7	2	5	5	9	5	7	100	5	4	3	3
360c1	39	1	3	2	3	2	4	3	2	4	2	3	4	2	2	4	4	2	2	2	3	4	4	5	6	5	3	3	3	5	3	5	5	5	2	2	7	8	3	3	3	7	5	5	80	3	4	4	2
360c2	19	2	4	2	2	3	5	4	4	4	3	2	1	3	1	3	5	4	3	1	1	2	4	7	3	5	3	6	2	4	4	3	3	3	5	3	6	7	9	5	5	8	5	8	100	4	4	5	3
360c3	35	2	4	2	2	2	2	3	2	3	2	2	4	3	2	4	4	4	4	3	2	2	3	2	4	5	5	2	6	4	3	6	3	4	2	2	8	5	5	5	5	6	6	5	100	3	2	4	2
360c4	20	2	5	2	1	4	2	5	4	4	3	2	4	3	1	3	4	2	5	3	2	3	3	4	3	3	4	5	3	4	3	4	3	4	3	1	7	4	3	5	5	6	5	5	74	4	4	4	3
361c2	19	2	5	2	1	3	3	4	4	4	1	1	4	4	1	3	5	3	5	2	2	5	4	4	2	4	2	6	3	5	3	4	2	5	3	1	8	5	5	7	5	3	7	7	73	6	4	6	5
361c3	21	2	2	2	2	3	5	4	4	3	2	1	3	5	1	2	5	4	5	4	4	3	5	6	3	5	3	6	5	2	6	6	5	3	4	4	9	5	5	3	4	7	6	5	100	7	7	6	5
361c4	24	1	4	2	2	3	5	4	3	4	3	1	3	3	2	4	3	4	4	3	4	3	4	5	4	3	5	3	6	3	5	4	4	3	6	2	7	8	8	7	8	9	9	7	62	5	4	5	4
362c1	19	2	4	2	4	4	3	4	5	5	2	4	5	4	2	3	5	2	4	4	4	4	2	5	5	5	5	3	4	5	3	3	4	4	3	1	7	5	4	2	5	5	4	6	58	7	7	5	5
362c2	50	1	4	1	1	1	4	4	2	4	4	2	2	1	1	5	4	4	4	1	4	1	3	5	3	5	4	4	3	5	5	2	5	2	5	1	5	5	5	5	5	5	5	5	70	3	4	2	4
362c3	35	2	4	1	2	5	5	3	5	3	2	3	1	4	2	1	3	5	3	3	4	3	3	5	3	2	2	6	6	6	3	5	4	5	5	5	7	8	5	4	4	6	6	6	100	7	6	5	6
362c4	57	2	4	1	3	3	5	5	3	5	3	2	4	4	1	3	5	5	4	3	4	3	4	5	5	4	7	2	6	5	3	5	3	3	3	1	7	7	8	3	5	8	4	7	100	5	5	2	2
363c1	49	2	4	2	1	3	4	5	3	5	4	1	4	3	1	3	4	5	4	3	4	2	4	6	5	5	5	5	4	3	4	5	6	5	6	1	5	2	3	1	8	3	3	7	100	6	6	4	3
363c2	40	2	4	3	1	2	4	4	4	3	1	2	2	2	1	2	2	4	4	2	2	2	4	3	2	2	2	6	5	4	4	5	5	4	3	5	4	6	6	6	3	6	4	6	44	5	6	6	6
363c3	60	2	5	2	1	3	5	4	2	4	5	2	2	3	1	5	5	4	5	1	3	1	4	3	3	2	2	7	7	7	1	7	2	7	1	2	9	9	2	7	8	8	3	8	100	7	7	5	4
363c4	32	2	4	1	1	3	3	5	4	5	2	1	5	3	1	3	5	5	5	3	5	3	5	7	4	7	7	1	7	4	7	3	3	3	7	3	9	9	1	9	9	9	1	9	100	1	1	7	7
364c1	29	1	4	3	2	2	3	4	3	4	3	3	2	3	2	4	4	3	3	2	4	2	3	4	4	4	4	3	3	3	4	3	4	3	4	4	7	7	2	5	7	6	5	7	80	4	4	2	2
364c2	49	1	3	4	3	3	4	2	2	2	3	4	2	3	4	4	4	3	2	2	2	2	2	6	5	5	5	5	4	3	5	3	4	3	5	1	7	8	6	5	4	7	3	6	100	5	5	1	2
364c3	72	2	4	2	2	3	4	3	2	4	3	2	2	2	1	3	4	4	5	2	3	2	4	3	3	3	5	3	5	3	3	3	5	3	5	3	4	6	4	5	6	9	5	7	100	6	5	3	4
364c4	27	1	4	1	4	3	4	4	2	4	3	2	4	2	2	3	5	4	4	2	4	2	3	5	3	4	4	6	4	2	6	2	6	4	6	3	7	7	3	2	5	4	5	7	100	5	4	4	3
365c1	33	2	4	2	1	2	5	4	1	5	2	2	1	1	1	5	4	5	4	3	4	2	5	4	2	2	2	5	5	6	3	6	4	5	2	1	5	6	3	3	3	3	4	6	90	6	6	4	5
365c2	25	1	4	1	2	2	5	5	4	5	3	1	3	4	1	5	3	3	5	1	3	1	3	5	5	3	1	1	5	2	6	2	5	3	5	6	8	8	2	3	7	9	1	6	100	6	6	6	6
365c3	60	1	4	2	2	4	3	5	4	4	3	2	4	2	1	3	4	4	4	2	3	2	4	6	6	5	5	7	7	6	4	6	4	5	3	1	9	9	1	5	8	9	2	9	100	6	7	4	4
365c4	50	2	4	1	5	1	4	5	3	5	3	3	3	2	1	4	5	5	3	1	3	1	3	5	5	4	6	3	6	5	4	3	4	5	4	2	9	9	2	5	6	9	1	8	90	3	3	5	5
366c1	27	1	4	3	4	4	3	4	5	3	3	2	4	3	2	3	4	4	3	2	3	2	3	5	5	5	4	5	5	3	4	3	5	3	5	2	4	7	5	5	4	3	5	6	100	3	5	5	5
366c1	45	2	4	2	2	4	4	4	3	4	2	2	4	2	2	4	4	4	3	2	4	2	4	6	6	5	5	3	2	6	2	2	4	5	2	2	4	7	5	5	4	3	5	6	100	3	5	5	5
366c2	28	2	4	2	3	2	4	5	3	4	4	2	2	2	2	4	4	4	4	2	5	2	4	5	5	6	6	4	2	2	6	2	6	2	6	3	8	8	9	7	7	9	3	8	100	5	5	6	5
366c3	41	2	4	2	1	2	4	4	4	4	4	2	2	3	2	4	4	4	4	2	4	2	4	5	5	5	3	4	2	4	5	2	5	3	5	5	7	7	7	6	7	7	3	7	100	6	6	4	5
366c4	40	2	3	3	3	4	4	4	4	4	3	3	4	4	2	3	3	4	3	2	3	2	4	5	5	5	5	6	6	6	2	6	2	6	2	1	7	7	3	6	4	5	2	6	100	3	3	4	4
367c2	29	2	5	2	1	3	5	4	2	4	2	2	2	2	1	4	4	4	5	1	5	2	5	3	3	4	3	6	6	5	4	5	5	5	3	6	7	9	1	4	4	8	2	6	100	7	7	3	5
367c3	43	2	5	2	2	4	5	4	4	4	3	2	2	4	1	3	5	5	4	3	4	2	4	5	5	5	5	4	3	3	4	4	5	4	4	1	4	8	4	4	5	5	4	5	100	6	5	5	5
367c4	34	1	3	4	2	4	4	4	5	3	2	2	4	5	1	2	4	2	4	3	2	4	2	5	5	5	4	3	3	2	5	3	5	3	5	1	7	6	4	2	6	9	6	9	95	3	4	6	4
368c1	34	2	5	1	1	3	5	5	3	5	1	1	3	1	1	3	5	4	4	4	5	5	3	5	5	5	5	3	1	1	1	1	5	1	7	1	9	7	5	5	4	7	6	7	45	7	7	5	4
368c2	23	2	4	1	3	5	5	4	2	5	2	3	2	2	1	3	3	5	2	2	5	1	5	6	3	6	5	2	3	2	6	2	4	3	4	1	9	9	2	7	7	9	3	8	83	5	3	5	2
368c3	37	2	4	2	2	4	5	5	1	3	4	2	2	2	1	3	2	5	1	3	4	2	3	6	6	7	7	2	1	1	6	1	7	1	6	1	9	9	2	5	9	9	5	9	100	6	4	7	6
368c4	52	2	4	3	2	1	4	5	5	4	2	1	2	5	1	4	5	4	5	2	4	3	4	2	2	2	2	7	7	6	1	2	2	6	2	1	9	6	3	5	7	9	3	9	100	6	6	6	6
369c1	43	2	5	1	1	2	4	5	3	5	3	1	2	2	1	3	5	5	5	2	2	2	4	5	6	6	6	5	6	4	6	5	4	5	5	1	7	7	2	3	3	6	4	8	100	7	7	5	2
369c2	53	1	4	1	1	3	5	5	2	4	3	2	2	2	2	4	4	3	4	2	3	2	4	5	6	6	5	3	3	4	5	3	4	3	5	5	5	8	2	7	6	6	4	6	100	5	5	4	4
369c3	36	1	4	2	2	4	4	4	4	3	4	2	2	4	2	4	3	4	3	2	3	2	4	4	4	4	4	6	5	5	4	4	5	4	5	5	6	3	7	3	2	4	5	7	100	4	4	6	5
369c4	28	1	5	1	1	1	5	5	1	5	1	1	1	1	1	5	5	5	5	1	5	1	5	7	7	4	4	6	6	4	4	7	4	6	4	7	9	9	1	9	9	9	1	5	75	7	7	4	4
36c1	20	1	3	2	4	4	5	3	4	3	3	2	3	4	2	4	3	4	2	3	2	3	4	3	4	5	5	3	4	3	4	2	5	3	5	2	7	8	3	6	5	7	5	6	98	4	3	5	6
36c2	25	2	4	2	2	4	4	4	3	4	3	2	2	4	2	2	4	4	5	3	4	3	4	7	6	6	3	4	3	3	5	4	5	3	5	5	6	6	5	2	2	7	5	4	90	6	6	6	5
36c3	22	1	2	4	4	2	4	5	1	5	5	4	3	1	4	4	4	4	3	1	4	1	4	2	2	3	1	6	5	5	2	6	2	6	2	4	2	7	4	2	4	3	5	3	100	5	6	4	4
36c4	19	2	4	4	1	5	4	3	5	3	2	2	4	4	1	1	5	3	4	4	3	4	3	5	2	2	1	5	6	4	2	6	2	6	2	4	7	7	3	9	7	9	7	9	90	5	4	7	7
370c1	30	2	4	2	2	2	4	4	2	4	3	2	3	3	2	4	4	4	4	1	3	1	3	5	4	5	2	5	2	3	5	3	5	3	6	3	3	3	6	1	3	7	6	7	100	6	6	2	2
370c2	34	2	4	2	3	3	4	5	4	4	4	3	2	1	1	4	4	3	2	1	3	1	4	5	3	4	4	6	3	1	5	1	6	2	5	4	7	6	4	5	4	6	5	8	100	5	5	4	3
370c3	23	2	5	2	3	2	5	5	3	4	4	2	4	1	3	4	2	4	3	1	4	2	2	2	3	2	3	6	6	2	4	3	4	4	4	4	9	9	2	4	4	8	5	8	100	5	6	1	1
370c4	47	2	5	2	3	2	3	5	2	4	2	2	3	5	1	4	4	4	5	1	2	1	4	5	3	6	4	6	3	2	3	2	5	2	5	7	7	8	3	7	5	9	4	7	85	7	6	5	4
371c1	36	2	2	3	3	4	3	4	5	3	2	1	1	5	2	3	5	4	4	2	2	2	2	4	4	3	3	5	5	6	2	6	2	6	2	2	7	8	6	9	7	9	3	8	100	5	6	6	7
371c2	36	2	4	2	3	5	3	4	5	4	4	2	2	5	1	5	4	4	4	2	3	2	2	5	5	4	3	4	5	1	4	2	6	2	5	7	7	7	3	5	4	7	5	5	100	5	4	6	6
371c3	32	2	4	1	3	4	4	4	3	4	2	1	2	3	1	3	5	5	5	3	4	3	3	7	7	7	7	5	2	2	7	2	7	2	7	2	7	7	3	5	5	8	4	5	82	6	5	6	4
371c4	51	1	3	2	4	3	4	4	4	4	4	2	4	4	2	4	3	4	2	2	2	2	2	3	2	5	5	6	6	6	2	5	3	6	2	1	3	6	6	7	4	2	3	6	75	4	5	3	2
372c1	44	2	5	2	2	2	4	5	2	4	4	1	4	4	1	3	5	4	5	2	4	3	4	5	2	3	2	4	3	6	2	6	3	6	2	1	6	7	6	7	4	8	4	6	98	7	7	4	5
372c2	28	2	4	3	2	2	4	4	4	4	2	2	4	4	4	4	4	4	2	2	4	2	4	4	5	3	3	6	5	5	5	5	2	6	5	3	3	6	4	6	3	4	2	4	64	2	2	3	4
372c3	42	1	5	3	2	4	3	5	4	4	3	2	3	1	1	3	4	3	4	3	2	2	3	2	6	2	2	6	7	7	2	7	1	7	2	1	7	5	3	2	8	7	6	4	77	5	6	2	2
372c4	45	1	4	2	4	4	4	5	3	4	4	2	2	3	2	4	5	5	5	2	4	3	5	6	6	6	6	3	3	4	5	2	6	2	6	2	8	8	2	8	5	9	9	8	59	5	5	6	6
373c1	67	2	5	2	1	1	4	4	3	4	3	1	2	2	1	4	5	4	5	2	4	1	3	2	2	2	2	3	6	2	3	2	5	2	3	3	8	6	3	3	6	8	8	7	99	6	6	4	3
373c2	24	2	4	2	1	1	2	2	2	2	5	2	2	1	2	4	4	4	4	1	3	1	4	4	4	5	4	5	5	5	4	5	4	4	4	4	4	6	5	3	4	4	5	5	100	6	6	4	3
373c3	35	1	4	2	1	5	5	4	2	4	4	2	3	4	2	2	4	3	4	1	4	1	4	1	2	6	6	7	7	6	3	5	2	6	2	4	9	7	5	4	6	9	8	9	100	6	6	2	3
373c4	36	1	3	5	2	2	4	4	4	5	4	1	4	4	2	2	5	5	5	2	2	3	5	3	3	3	3	5	3	4	3	6	3	5	3	3	6	8	3	5	4	6	4	6	100	4	4	4	4
374c1	31	1	5	1	2	1	4	5	4	4	3	2	4	2	1	4	5	4	4	1	4	2	5	6	6	6	6	3	5	1	3	2	7	2	6	3	7	6	7	2	4	8	8	7	100	5	5	2	2
374c2	65	2	3	2	3	3	3	4	2	3	3	2	2	2	2	4	3	3	2	1	2	1	2	3	3	3	3	4	5	5	3	5	3	5	3	5	8	8	3	4	8	8	3	8	100	5	5	3	3
374c3	69	2	5	2	2	2	4	5	1	4	5	1	4	3	1	5	4	3	4	1	3	1	3	2	2	2	2	3	5	5	7	3	6	4	6	2	8	9	3	7	4	9	5	9	90	6	6	3	5
374c4	28	2	4	2	1	2	5	4	4	5	1	1	4	4	1	4	4	3	2	3	3	3	3	5	5	7	3	4	3	5	4	5	5	5	2	3	6	5	5	3	3	6	5	4	73	5	6	2	4
375c1	24	2	4	2	4	4	5	5	2	5	2	2	2	4	1	4	4	5	3	2	5	2	5	3	3	3	5	2	4	5	3	5	3	5	3	1	7	6	4	5	4	7	4	7	82	4	5	3	3
375c4	27	1	4	2	2	3	4	4	3	4	2	2	2	3	1	3	3	3	3	1	4	1	4	5	4	4	4	5	1	2	6	2	6	2	6	4	8	7	3	7	5	7	5	8	100	2	4	5	3
37c1	18	1	3	3	2	2	2	4	1	4	4	2	4	1	1	4	4	2	4	1	2	1	2	6	6	6	6	5	1	2	5	2	4	4	5	1	6	7	7	1	4	1	2	4	54	7	1	2	2
37c2	74	1	4	3	2	1	4	5	1	4	5	1	5	1	1	5	5	4	3	1	3	1	4	5	5	5	5	3	2	1	7	1	5	4	5	2	3	9	3	7	4	9	5	9	90	5	5	1	1
37c3	21	1	4	2	1	3	4	4	2	4	3	2	4	2	1	4	4	4	3	4	2	1	4	5	5	6	4	5	6	2	4	5	3	5	3	3	3	5	6	3	3	3	3	6	92	5	5	5	3
37c4	25	2	5	3	1	4	3	5	4	2	2	2	5	5	1	4	5	3	5	2	3	3	4	5	2	2	2	6	5	6	1	6	2	6	2	6	9	3	9	9	3	5	6	4	100	7	7	5	6
38c1	34	2	5	3	1	2	3	5	4	3	5	1	1	2	2	3	4	3	5	3	3	3	2	4	4	4	4	4	4	4	4	4	4	4	4	5	9	9	1	9	9	9	1	9	100	1	6	6	6
38c2	19	2	5	1	2	2	5	5	3	4	3	2	2	3	1	4	5	4	5	2	4	3	4	6	4	4	3	5	5	6	4	4	5	5	4	2	7	9	3	6	4	9	4	7	100	5	5	2	4
38c3	15	1	4	4	1	2	3	5	3	4	2	2	3	3	1	3	4	4	3	2	3	4	4	5	3	5	7	4	5	2	4	5	5	4	6	1	5	3	3	3	3	1	9	2	100	5	5	3	3
38c4	31	1	3	2	2	3	4	3	3	4	4	2	1	2	2	3	3	4	3	2	2	2	4	6	6	6	6	6	5	2	5	3	5	3	5	4	7	5	5	8	8	5	2	4	90	4	5	6	6
39c1	19	1	4	2	2	2	4	3	2	2	4	4	2	2	2	4	4	4	4	2	2	2	4	5	5	5	6	6	2	3	5	5	6	3	6	2	7	8	4	7	4	9	7	8	100	5	3	5	5
39c3	20	1	3	2	1	3	5	4	3	4	2	1	1	2	1	4	4	5	3	1	4	2	5	6	5	4	2	5	3	4	3	4	4	3	4	1	7	7	6	2	5	9	4	9	88	5	5	3	2
39c4	15	2	4	2	2	3	4	4	4	4	3	2	4	3	2	2	5	5	4	4	5	3	3	4	3	4	3	6	6	6	5	6	5	4	6	2	7	7	3	8	5	8	2	8	78	6	6	2	4
40c1	43	1	4	2	2	3	4	4	3	4	2	3	3	3	2	3	4	4	3	2	3	2	4	4	4	4	4	4	3	4	4	4	4	4	4	1	7	9	3	7	7	7	2	7	100	3	5	4	4
40c2	20	1	4	3	3	2	4	4	4	4	3	2	2	3	3	4	3	4	4	2	2	2	2	3	1	2	2	5	5	6	3	5	3	5	3	6	7	8	3	3	4	5	4	6	75	6	5	4	4
40c3	20	1	2	2	3	4	4	2	4	4	3	3	2	4	4	4	2	5	2	1	2	1	4	7	7	7	7	2	5	5	6	6	2	4	5	1	4	9	4	3	4	8	5	6	88	5	3	5	4
40c4	16	1	4	1	1	3	5	5	5	4	3	2	1	3	1	4	4	4	4	2	4	2	4	5	4	5	3	4	2	4	2	6	6	6	3	2	7	5	4	4	5	5	3	5	75	5	6	4	4
41c1	55	2	3	3	3	3	3	3	3	4	3	3	3	3	3	3	4	4	4	3	3	2	4	4	4	4	4	3	5	3	4	4	4	4	4	2	6	7	4	4	5	2	2	4	85	5	4	3	3
41c3	39	1	1	1	4	1	4	3	1	3	5	3	1	2	2	5	2	4	3	3	3	1	2	3	5	5	5	5	5	5	5	5	5	5	5	2	6	1	1	9	8	9	8	9	72	3	3	3	3
41c4	15	1	3	2	1	4	3	4	3	2	1	2	4	2	1	3	3	2	3	3	2	3	2	3	2	1	3	7	4	6	5	3	4	2	7	5	8	9	1	7	9	9	3	9	65	5	7	4	4
42c1	18	2	5	2	3	4	4	4	4	4	3	2	3	4	2	3	4	3	4	4	4	3	3	5	5	5	5	5	5	4	4	5	4	5	4	2	6	6	4	7	7	7	5	6	94	6	6	6	6
42c2	55	1	4	1	4	4	4	4	1	4	2	3	2	1	4	4	2	2	4	1	4	1	5	7	7	7	7	2	2	2	2	2	6	2	6	1	8	8	5	3	3	9	9	3	100	5	6	6	6
42c3	56	1	4	2	2	4	4	4	5	4	2	3	4	5	2	3	4	4	4	4	3	3	4	2	2	2	4	5	6	5	4	5	4	6	5	4	6	8	3	2	2	4	2	8	99	5	6	4	4
42c4	39	1	2	4	1	4	3	5	5	3	1	1	2	4	2	3	5	4	5	3	3	3	4	5	3	3	3	6	5	1	5	1	5	2	2	1	7	8	4	8	3	9	6	9	100	5	6	7	6
43c1	22	2	4	1	2	2	4	4	2	5	4	2	2	2	2	4	5	5	4	1	5	1	4	5	5	6	2	7	2	3	3	3	4	3	4	2	4	8	4	6	4	8	3	7	96	5	3	6	4
43c2	19	1	4	1	2	2	5	3	2	3	4	3	3	2	2	4	5	5	4	2	5	2	2	5	6	6	6	4	3	3	5	2	5	2	7	3	4	8	2	5	4	5	5	5	100	6	5	3	2
43c3	19	2	4	3	1	3	2	5	4	2	4	1	2	3	1	3	4	3	5	3	2	3	3	2	3	3	6	3	6	5	2	5	2	5	2	6	9	7	4	8	2	8	8	8	100	7	6	4	6
43c4	29	1	4	2	1	3	5	4	4	4	3	2	1	2	2	4	3	4	4	2	4	2	5	6	6	6	6	4	4	3	5	4	3	4	5	5	3	2	8	2	2	1	4	1	100	5	6	4	3
44c1	20	1	3	3	4	4	4	3	4	4	2	3	4	2	3	2	1	4	2	3	2	2	4	5	4	3	6	5	4	2	3	2	4	3	4	2	6	7	4	7	5	7	3	7	68	2	2	3	6
44c2	19	2	4	2	3	4	4	4	4	4	2	2	2	4	2	3	4	4	4	2	2	2	4	4	4	5	5	5	3	3	4	4	5	3	5	2	3	5	6	7	4	4	4	5	100	5	5	6	6
44c3	18	2	5	1	1	2	4	4	3	4	3	1	2	1	1	4	5	4	4	2	4	2	4	5	4	4	3	6	4	4	4	4	4	4	4	6	8	7	4	2	2	6	4	8	90	6	6	1	2
44c4	25	2	4	4	3	4	2	3	4	2	3	2	4	3	3	4	5	5	5	2	2	3	2	1	1	5	3	2	2	6	7	4	7	4	7	5	8	8	3	7	4	6	5	8	100	6	6	6	6
45c1	19	1	3	1	2	1	4	4	1	4	5	3	2	1	2	5	3	3	2	1	4	1	2	7	5	4	4	3	3	2	5	2	5	3	5	1	4	6	6	7	4	7	7	6	100	2	2	1	1
45c2	22	1	4	3	2	2	3	4	2	2	3	2	2	2	1	4	2	3	2	2	2	2	2	5	4	5	5	3	3	3	3	3	5	3	5	3	7	7	3	3	7	8	3	4	100	3	4	2	2
45c3	19	2	4	2	3	3	4	3	4	4	4	3	2	5	1	3	5	4	4	3	3	2	3	5	5	4	5	3	6	3	5	3	5	3	4	5	9	9	1	9	7	9	5	7	100	5	6	6	5
45c4	20	2	5	1	2	2	5	5	2	5	4	1	1	1	1	4	5	5	5	1	4	1	4	6	6	7	7	3	3	2	4	2	5	2	7	1	7	9	3	1	8	8	4	6	87	6	7	2	1
46c1	29	2	5	1	2	2	4	5	3	5	2	1	1	1	1	4	5	5	4	2	5	1	5	3	3	5	6	5	5	3	4	3	5	3	5	5	9	7	2	9	6	9	6	9	100	7	7	6	6
46c2	29	1	5	2	3	2	4	5	3	5	4	2	2	2	2	4	4	5	4	2	5	1	3	2	2	3	4	3	2	3	4	2	4	2	4	5	9	9	2	7	6	8	9	8	100	5	6	5	5
46c3	21	1	3	2	2	1	4	4	1	4	4	3	4	2	2	5	3	3	3	1	3	1	4	6	6	6	6	3	3	3	6	2	6	2	5	5	7	5	5	4	4	5	7	5	100	6	6	3	2
46c4	21	1	4	1	2	1	5	4	2	4	4	1	5	1	2	5	4	4	3	2	5	1	4	6	3	5	5	6	2	2	5	5	4	5	2	2	3	8	2	9	3	4	4	3	78	4	5	2	3
47c1	30	1	3	3	3	2	4	4	1	4	4	3	2	2	2	4	4	4	2	2	4	2	4	2	2	2	2	6	5	2	2	3	3	6	2	2	9	6	4	3	3	9	1	9	100	3	5	3	5
47c2	19	1	4	2	2	1	3	5	3	3	3	3	3	4	4	3	4	4	4	1	2	3	2	3	3	4	4	4	4	4	3	6	5	5	5	1	8	9	1	1	7	9	5	8	81	5	5	5	5
47c3	34	1	4	2	2	3	4	2	4	5	4	4	3	2	2	4	3	5	3	2	4	4	5	6	6	6	6	5	4	3	3	5	2	3	4	6	6	7	6	8	4	4	5	4	89	5	5	5	3
47c4	21	1	5	1	1	2	5	4	3	5	3	2	3	1	1	4	4	3	4	1	2	1	3	1	6	6	6	2	5	4	4	4	5	2	4	5	2	2	7	2	5	5	5	5	100	6	6	6	6
48c1	15	2	5	3	2	4	4	3	4	2	2	2	2	4	1	4	5	3	3	2	2	1	2	5	2	5	6	5	5	3	5	2	5	2	5	1	9	7	5	4	3	9	8	8	90	5	7	6	7
48c2	22	2	3	1	3	2	5	4	1	5	4	2	1	2	2	4	4	5	3	2	5	3	4	6	6	6	6	2	2	1	5	3	6	1	6	4	3	2	3	2	3	7	3	5	69	1	1	1	1
48c3	19	1	4	3	1	2	4	4	2	4	2	1	2	4	1	4	4	4	1	1	3	4	4	5	5	5	5	3	4	2	6	2	4	2	5	3	8	8	2	4	8	9	8	8	100	3	3	3	3
48c4	20	1	4	1	1	2	4	4	1	4	5	2	3	2	2	5	3	5	2	1	3	1	4	6	6	6	6	5	3	3	4	3	3	3	3	5	4	7	3	9	2	9	8	8	82	5	6	3	2
49c1	16	2	3	2	1	2	4	3	2	4	3	2	2	4	1	3	2	4	5	2	3	3	2	5	3	2	1	6	6	3	2	6	5	3	1	2	3	3	6	5	3	3	7	5	95	6	6	5	2
50c4	30	2	4	2	1	2	5	3	2	5	5	1	2	3	1	4	5	4	3	1	4	1	4	5	4	3	5	5	3	1	6	2	5	2	5	1	9	9	6	4	8	8	6	9	100	6	6	7	5
51c1	23	2	4	4	2	4	3	4	2	4	3	2	3	4	2	3	4	4	4	2	3	3	4	5	5	4	4	2	4	3	4	3	3	3	4	2	7	7	3	9	3	4	7	7	100	6	3	6	6
51c1	23	2	4	4	2	4	3	4	2	4	3	2	3	4	2	3	4	4	4	2	3	3	4	5	5	4	4	2	4	3	4	3	3	3	4	4	7	5	4	5	5	8	5	8	100	5	5	2	2
51c1	50	2	4	1	4	1	5	5	3	4	5	2	1	1	1	5	5	5	4	1	4	1	5	6	5	6	6	3	5	5	4	4	4	5	4	2	7	7	3	9	3	4	7	7	100	6	3	6	6
51c1	50	2	4	1	4	1	5	5	3	4	5	2	1	1	1	5	5	5	4	1	4	1	5	6	5	6	6	3	5	5	4	4	4	5	4	4	7	5	4	5	5	8	5	8	100	5	5	2	2
51c2	31	2	5	2	2	3	4	4	3	4	2	2	3	2	2	3	5	4	5	3	3	3	3	2	3	5	2	3	2	4	4	4	5	3	5	2	8	8	2	4	4	9	4	8	76	4	3	7	1
51c3	60	1	5	4	2	4	4	4	3	4	3	1	2	1	1	4	5	3	4	2	3	1	4	4	5	3	2	6	6	6	2	6	2	5	2	3	9	9	2	8	8	8	2	9	100	5	5	5	5
51c4	47	2	5	1	1	1	5	5	1	4	3	2	3	3	1	4	5	4	5	1	5	1	5	2	1	2	2	3	3	3	3	3	3	3	3	7	9	1	9	5	4	2	3	1	100	7	7	3	3
52c2	20	2	2	1	4	2	5	4	2	4	5	4	1	1	4	4	2	5	1	1	4	2	2	1	1	1	1	1	6	6	2	6	2	6	2	3	4	8	6	9	6	9	6	5	87	2	5	2	2
52c3	31	1	4	1	4	4	5	4	2	4	3	3	4	3	2	4	3	4	2	2	4	3	4	5	5	5	5	3	4	2	5	3	4	3	5	2	2	5	8	1	5	4	7	4	100	2	2	3	3
52c4	22	2	3	1	3	4	4	5	5	4	2	3	4	4	2	5	2	4	3	2	4	4	2	7	4	5	2	6	6	3	4	4	4	5	4	2	9	7	3	5	6	9	2	8	79	5	6	6	6
53c1	19	1	2	3	3	3	4	5	2	4	3	3	2	1	2	3	3	3	2	3	3	3	3	4	4	5	4	4	5	4	5	4	5	4	3	2	4	6	5	3	4	3	4	5	95	2	2	3	2
53c2	20	2	3	2	2	2	3	3	2	3	2	2	3	2	2	4	4	3	2	2	2	2	3	3	2	4	3	6	3	3	2	5	3	5	3	3	3	5	7	1	3	2	7	2	70	5	4	5	5
53c3	28	2	4	3	2	4	3	4	4	4	2	1	3	2	2	4	5	4	4	2	4	2	3	5	3	3	2	3	5	2	2	2	3	3	4	1	8	7	4	3	7	9	4	8	90	6	6	5	5
53c4	24	2	4	2	2	3	4	5	4	4	3	2	3	3	1	4	4	4	4	3	4	4	3	5	4	4	4	4	4	4	5	5	4	4	4	2	7	5	5	6	6	6	2	4	95	5	5	4	4
54c1	29	2	4	2	3	3	4	4	5	3	3	2	2	4	2	3	4	4	4	2	3	2	3	6	6	5	5	2	2	4	3	5	3	5	3	2	7	7	2	8	7	6	5	8	100	4	5	5	5
54c2	19	1	4	2	1	3	4	5	4	5	2	1	2	4	2	3	4	4	4	2	4	2	4	6	6	6	6	4	3	2	4	2	5	3	5	5	8	7	3	9	7	8	8	8	95	7	6	6	6
54c3	35	1	3	2	2	4	5	4	4	5	4	3	1	3	2	3	4	5	4	3	4	2	5	5	5	3	4	4	5	2	5	4	5	3	5	3	8	9	3	7	4	7	4	5	99	4	5	6	6
54c4	21	2	4	1	2	3	5	5	2	4	3	2	3	2	2	3	4	5	4	3	5	3	5	4	4	4	5	4	3	3	3	4	3	4	3	5	8	7	3	6	4	6	6	7	98	6	6	7	6
55c1	21	1	3	2	2	2	5	4	2	4	5	3	2	3	3	4	2	4	3	1	4	1	3	4	4	4	4	4	4	3	4	4	3	4	3	1	6	8	6	6	7	6	3	6	90	2	2	2	1
55c2	46	1	4	5	2	4	5	5	4	4	2	2	1	5	1	2	4	5	5	4	3	3	4	2	2	2	5	5	5	5	3	6	2	6	2	1	8	8	2	9	7	7	2	3	75	5	2	5	2
55c3	50	1	4	1	2	3	5	4	2	2	3	1	2	2	2	4	4	5	3	1	4	1	3	3	5	5	4	2	3	3	5	3	4	5	5	4	4	6	7	4	5	7	5	7	100	3	6	4	4
55c4	83	2	4	1	3	3	5	5	4	5	4	3	5	2	1	3	5	5	3	1	5	1	5	6	2	3	3	1	1	1	2	2	7	1	6	7	8	6	2	1	9	9	7	9	100	5	6	6	5
56c1	20	1	4	2	2	4	4	5	3	4	4	2	4	2	2	4	4	4	2	2	3	2	4	5	5	2	3	1	1	4	4	3	3	3	3	5	6	6	5	3	4	7	5	7	83	5	4	1	2
56c2	32	2	3	1	4	1	5	3	1	5	3	2	1	1	2	5	3	5	3	1	5	1	4	6	6	6	6	2	2	5	6	2	6	2	6	2	6	8	6	2	5	5	5	5	80	3	4	4	4
56c3	18	2	5	3	1	3	4	5	3	4	3	1	2	3	1	3	5	5	5	3	4	3	3	5	4	5	4	6	3	2	5	2	6	2	5	2	7	5	5	8	5	5	5	5	100	6	6	6	6
56c4	21	1	4	1	2	3	5	5	2	5	2	2	1	2	2	3	5	5	5	2	5	2	4	5	5	6	5	3	2	3	5	6	3	5	3	3	6	7	2	8	4	8	3	8	100	5	6	6	6
57c1	32	1	5	1	1	4	4	5	5	4	2	1	4	4	1	3	4	5	5	3	3	4	4	1	1	2	2	6	6	7	2	4	3	4	3	7	6	3	5	5	6	4	2	1	100	6	3	6	6
57c2	21	1	4	3	4	2	5	4	4	4	4	3	2	4	2	3	4	4	2	3	4	4	4	3	3	1	4	5	6	5	3	4	5	4	5	7	3	4	6	4	5	6	8	4	100	2	5	6	1
57c3	20	2	4	2	1	2	4	5	1	4	2	1	3	2	1	4	5	3	5	2	4	2	4	6	6	6	6	5	2	2	6	1	6	2	6	4	7	7	5	4	6	9	4	8	100	4	5	6	5
57c4	49	1	2	3	4	4	4	4	3	3	3	4	2	4	2	4	5	5	5	2	3	2	4	5	6	6	6	4	4	3	5	4	5	2	5	4	6	7	3	5	3	3	3	6	75	5	5	4	3
58c1	19	2	5	2	1	4	5	5	5	5	5	1	3	4	1	4	5	4	5	1	5	3	4	5	4	4	4	7	5	5	4	6	4	5	3	2	4	5	5	3	3	9	4	6	100	7	7	4	4
58c2	20	2	4	2	1	2	4	4	4	2	4	1	2	4	1	4	4	3	4	2	4	1	2	6	3	5	5	6	4	2	3	2	6	2	6	5	7	8	4	7	3	8	7	7	100	5	6	7	5
58c3	15	2	4	3	2	3	2	4	5	4	4	2	4	5	2	2	3	4	4	3	3	2	4	6	3	5	5	3	2	1	5	2	3	4	4	5	7	6	3	5	6	9	6	7	91	5	4	3	5
58c4	16	2	4	2	1	4	5	4	3	4	3	2	2	3	4	3	5	5	3	3	4	2	4	5	5	5	5	3	1	1	2	2	6	4	2	4	7	8	6	5	5	6	6	8	100	5	6	1	5
59c1	40	2	4	2	2	3	4	4	4	4	4	1	2	2	2	4	4	4	4	2	2	4	4	6	6	6	6	6	5	6	6	5	5	3	6	1	6	6	4	6	5	4	6	6	74	6	6	3	3
59c2	24	1	3	2	1	3	3	2	4	3	1	2	3	4	4	5	4	5	3	3	4	3	5	4	6	6	4	6	5	5	5	7	6	6	7	1	5	4	3	4	2	2	1	1	100	5	5	5	5
59c3	49	1	3	1	4	1	2	4	2	4	5	4	2	2	2	4	4	4	4	2	2	1	2	6	6	6	6	6	6	6	6	2	6	6	6	3	8	8	8	4	2	4	7	3	50	4	4	4	4
59c4	41	1	4	2	2	4	4	4	4	3	3	3	2	3	2	4	3	3	3	2	3	2	3	5	5	6	3	5	3	3	4	3	4	3	2	1	7	8	4	6	7	6	7	8	86	6	5	5	5
60c1	28	1	5	2	1	1	4	5	3	4	1	1	4	2	1	5	4	5	1	1	4	2	4	2	2	1	3	4	3	3	2	2	2	2	2	2	9	8	1	8	6	9	4	9	100	2	7	5	5
60c2	40	2	5	1	5	1	5	4	3	4	5	3	2	1	2	5	4	4	3	1	4	1	3	5	3	4	4	3	4	3	3	3	4	3	4	3	1	2	9	1	2	3	6	4	100	3	3	2	2
60c3	29	1	4	1	3	4	5	2	2	5	5	4	4	3	2	5	2	2	1	1	4	2	4	1	1	2	2	5	7	3	1	5	1	4	3	1	3	4	7	9	3	7	9	4	100	3	1	2	2
60c4	43	2	4	2	3	4	3	4	5	3	2	2	2	4	1	2	4	4	4	2	3	3	4	4	3	3	3	6	6	6	3	5	4	5	4	2	7	9	5	3	3	8	3	7	100	6	6	5	5
61c1	16	2	4	2	3	2	4	5	5	5	2	3	5	2	2	3	3	3	3	3	3	2	2	6	5	6	6	4	6	5	4	5	3	5	3	1	9	7	2	3	7	5	5	7	100	4	5	4	5
61c1	16	2	4	2	3	2	4	5	5	5	2	3	5	2	2	3	3	3	3	3	3	2	2	6	5	6	6	4	6	5	4	5	3	5	3	1	9	2	2	3	3	7	8	7	100	6	6	6	6
61c1	21	2	5	3	1	4	4	4	5	4	1	1	2	2	5	4	5	4	4	2	2	4	2	5	6	6	2	6	2	2	7	2	7	2	6	1	9	7	2	3	7	5	5	7	100	4	5	4	5
61c1	21	2	5	3	1	4	4	4	5	4	1	1	2	2	5	4	5	4	4	2	2	4	2	5	6	6	2	6	2	2	7	2	7	2	6	1	9	2	2	3	3	7	8	7	100	6	6	6	6
61c2	20	2	3	1	1	1	5	4	4	2	4	4	3	4	2	4	3	4	3	2	2	2	3	7	7	7	7	2	2	2	6	2	5	2	2	1	7	5	3	7	7	7	3	7	44	4	4	4	4
61c2	20	2	3	1	1	1	5	4	4	2	4	4	3	4	2	4	3	4	3	2	2	2	3	7	7	7	7	2	2	2	6	2	5	2	2	2	6	7	2	8	7	9	2	7	35	5	5	5	4
61c2	21	2	4	4	2	3	3	4	2	4	1	2	4	4	1	5	5	4	4	2	3	5	3	4	3	3	4	5	5	4	4	4	4	5	3	1	7	5	3	7	7	7	3	7	44	4	4	4	4
61c2	21	2	4	4	2	3	3	4	2	4	1	2	4	4	1	5	5	4	4	2	3	5	3	4	3	3	4	5	5	4	4	4	4	5	3	2	6	7	2	8	7	9	2	7	35	5	5	5	4
61c3	28	1	4	3	2	2	5	4	2	5	4	1	3	4	2	4	4	5	4	2	4	2	4	5	4	3	5	5	5	2	5	3	4	3	5	2	9	9	1	8	9	9	1	9	75	4	7	7	7
61c4	20	2	4	1	2	3	5	4	3	5	4	2	1	4	2	3	4	5	4	3	5	3	5	4	4	4	4	5	4	4	3	5	4	4	3	6	7	7	4	6	4	6	4	5	90	6	6	7	7
62c1	62	1	3	4	2	2	4	3	2	3	4	3	4	3	4	4	4	3	4	1	2	1	3	4	4	4	4	3	4	3	4	5	4	4	4	2	7	7	4	6	6	7	3	7	81	5	5	5	5
62c2	36	2	3	2	4	2	5	5	4	4	3	3	3	4	2	3	5	5	4	3	4	3	4	3	3	3	3	6	6	3	5	4	3	3	5	5	9	7	2	6	8	8	3	6	100	6	6	5	5
62c3	21	2	4	2	3	5	5	4	5	4	1	2	2	5	2	2	3	4	4	4	4	4	4	6	6	6	4	5	3	3	5	3	4	3	5	5	7	7	3	6	4	7	7	7	100	2	2	5	5
62c4	48	2	5	4	1	5	5	5	4	5	4	1	4	4	1	4	5	4	5	2	3	2	4	5	5	5	5	6	5	6	6	4	6	3	6	2	8	9	2	2	6	8	3	8	90	7	7	6	6
63c1	55	1	4	2	2	3	4	4	4	4	3	2	3	3	2	3	4	4	4	3	2	2	4	4	4	4	4	4	4	3	4	4	3	5	3	2	4	3	7	2	4	3	4	4	100	5	6	5	5
63c3	36	1	5	2	3	2	5	5	3	4	5	3	2	2	2	4	4	5	3	3	4	1	4	5	5	7	5	4	3	3	4	6	4	2	4	2	9	9	7	4	3	5	4	3	95	5	6	4	6
64c1	60	2	4	1	2	5	5	4	3	5	3	1	1	4	1	3	5	5	4	2	5	2	4	5	5	5	5	5	6	2	2	3	3	5	3	1	7	7	4	8	7	8	4	7	50	2	3	5	3
64c3	36	2	4	2	2	3	5	4	2	5	4	2	4	2	2	4	4	5	5	2	3	3	4	4	4	5	4	4	5	5	5	5	5	5	4	1	8	5	4	3	2	3	4	2	100	6	6	4	4
64c4	24	2	4	2	2	4	4	4	2	4	3	2	4	3	2	4	4	4	4	2	4	2	2	2	5	5	5	7	6	6	2	6	2	6	2	3	7	5	7	3	1	7	5	4	87	5	5	6	6
65c1	20	1	4	2	1	2	5	3	2	4	5	1	2	2	2	4	4	4	3	1	4	2	4	1	1	2	1	7	7	7	1	6	2	6	1	2	9	9	1	3	4	7	2	4	100	2	2	2	2
65c2	65	2	3	4	4	1	3	4	1	2	5	3	4	3	1	5	5	3	3	1	2	1	2	6	2	4	4	2	5	5	2	6	2	6	2	1	7	9	7	1	2	5	4	4	92	3	5	3	3
65c3	24	2	4	2	2	2	4	2	4	4	5	4	2	4	2	4	3	4	5	1	3	4	3	3	2	3	3	3	6	5	2	5	2	5	2	6	7	5	7	5	4	5	5	6	93	3	3	5	5
65c4	52	1	1	5	4	2	5	5	4	2	4	5	5	4	2	5	3	4	4	1	2	2	2	7	7	7	7	2	2	2	6	2	7	2	6	1	2	1	3	1	2	1	3	2	100	4	2	4	3
66c1	18	1	4	3	2	2	3	4	3	4	4	2	3	2	3	4	4	4	5	2	3	1	3	7	7	7	7	3	1	5	5	1	5	2	6	1	9	9	4	5	4	9	1	9	100	7	7	5	2
66c2	40	1	4	4	4	4	4	4	4	4	4	3	3	2	2	4	3	5	4	1	3	3	3	5	5	5	5	5	5	5	4	2	6	3	5	2	4	4	4	5	4	5	5	5	99	2	2	2	2
66c3	15	2	5	3	4	4	4	5	5	4	2	2	4	5	2	2	4	4	4	5	3	4	3	4	4	4	4	4	4	4	5	5	4	5	4	1	8	8	1	9	6	8	7	9	100	7	7	2	7
66c4	18	2	5	1	1	2	5	5	2	5	3	2	1	2	1	5	5	5	4	2	2	1	4	5	3	6	3	3	5	6	4	6	3	6	3	2	9	7	4	6	5	7	4	7	76	6	7	1	5
67c1	22	2	5	1	1	3	4	5	4	5	5	1	1	2	1	4	5	5	5	1	5	1	5	7	6	6	1	7	2	1	7	2	6	1	6	5	7	9	2	2	6	9	6	7	100	6	6	6	6
67c2	16	1	3	2	1	1	3	2	1	3	2	2	2	1	2	4	2	5	4	1	3	1	4	6	7	4	3	3	7	1	7	1	7	1	7	1	5	2	8	5	5	9	5	9	100	6	5	1	2
67c3	20	1	3	4	1	1	5	5	1	5	3	2	4	3	2	4	4	3	3	2	4	2	2	4	2	1	2	3	3	2	5	3	2	2	2	4	5	7	7	9	6	9	9	9	40	6	6	3	2
67c4	18	2	3	2	2	4	5	5	4	4	2	2	3	4	1	4	5	5	4	2	3	2	4	6	3	5	4	2	6	5	5	4	5	4	5	1	8	7	2	5	6	2	4	6	100	7	7	6	6
68c1	52	1	4	2	3	2	4	4	1	5	3	2	4	3	2	4	3	4	3	2	3	1	4	4	4	4	4	5	5	4	3	4	4	4	3	1	7	7	5	6	4	8	5	5	100	3	5	5	4
68c2	19	2	5	2	1	3	5	4	4	5	3	1	2	4	1	3	5	5	5	2	5	3	4	7	6	3	3	5	4	2	6	2	6	2	6	3	8	7	8	5	2	6	4	6	75	7	7	5	6
68c3	56	1	3	2	2	1	4	5	2	4	2	1	2	1	1	5	5	4	3	1	3	1	4	5	6	6	5	2	2	3	5	2	5	3	6	3	7	7	7	4	6	9	6	8	95	4	5	5	7
69c1	50	2	4	2	2	2	5	4	3	4	4	2	2	3	1	4	5	4	4	1	4	1	4	6	6	5	5	5	3	3	5	3	5	4	5	1	6	6	7	5	7	3	3	7	66	6	6	6	5
69c2	51	2	5	2	1	1	3	5	4	4	2	2	5	2	3	5	5	3	5	1	3	1	3	7	7	7	7	1	7	2	6	1	7	1	7	2	9	7	5	5	1	1	3	5	90	7	5	2	3
69c3	22	1	3	1	3	3	1	5	5	1	5	3	5	5	3	1	2	3	1	3	1	3	3	7	7	7	3	3	2	5	1	6	1	4	1	7	1	1	9	5	4	1	1	1	100	6	6	6	6
70c1	36	1	1	2	1	3	4	3	4	4	2	1	4	2	1	5	5	5	5	1	3	3	4	3	4	4	4	5	6	5	2	6	3	5	2	2	2	2	8	2	2	3	8	2	100	6	6	6	6
70c1	36	1	1	2	1	3	4	3	4	4	2	1	4	2	1	5	5	5	5	1	3	3	4	3	4	4	4	5	6	5	2	6	3	5	2	2	5	6	3	8	7	7	4	4	90	4	5	5	3
70c2	20	2	4	2	2	5	5	5	4	4	3	2	2	5	2	2	4	4	4	3	2	3	3	5	5	4	4	5	3	5	3	5	5	4	4	4	6	7	2	4	4	8	3	7	100	6	6	6	6
70c3	36	2	4	1	1	4	5	5	4	5	4	1	2	3	1	5	5	4	3	2	4	2	4	3	2	5	5	6	2	3	5	2	5	6	6	5	5	3	2	2	3	3	7	3	100	6	6	6	3
71c2	41	1	4	2	2	3	5	4	3	4	2	2	2	4	1	4	4	5	4	2	4	2	5	6	6	6	6	4	2	6	2	6	6	7	6	1	8	8	2	8	8	8	6	8	96	6	6	6	6
71c3	46	1	5	5	3	3	5	5	2	3	4	2	4	3	1	3	4	4	4	3	3	3	2	4	3	4	4	7	4	4	4	6	4	4	4	1	6	7	4	3	4	3	4	6	100	6	6	5	5
72c1	40	2	2	2	3	2	4	3	2	2	4	4	3	2	2	4	2	4	1	1	3	1	2	5	5	5	5	3	3	3	5	3	5	3	5	1	4	3	3	5	5	8	5	8	100	2	2	2	2
72c2	28	2	5	2	2	3	4	4	4	4	3	2	1	4	2	3	4	5	4	2	3	2	3	5	3	5	5	2	4	4	3	5	2	5	2	1	9	9	1	8	6	9	2	9	90	5	4	7	6
72c4	25	1	3	3	2	2	2	4	4	4	3	4	4	3	2	4	3	3	3	2	3	3	2	6	6	7	6	1	2	2	7	2	7	6	6	2	7	9	1	2	7	3	2	2	93	2	2	1	2
73c1	27	1	4	1	4	2	5	4	2	5	5	2	2	3	2	4	4	5	3	1	4	1	4	4	4	5	5	3	1	2	6	1	6	1	6	3	7	7	3	8	4	6	9	6	100	2	4	4	5
73c2	25	1	4	2	4	2	5	4	2	4	3	2	2	2	2	4	2	5	2	1	4	2	4	5	5	4	4	6	6	2	4	1	7	2	6	1	6	9	7	5	7	8	3	6	100	2	4	2	3
73c3	23	1	4	1	5	1	5	5	2	3	4	2	2	4	2	5	5	5	4	2	2	2	4	4	4	5	3	5	5	5	5	4	5	5	5	4	5	7	3	5	2	6	3	6	100	5	5	3	2
74c1	46	2	4	1	1	1	5	4	4	4	4	2	3	1	1	5	3	1	4	1	4	1	2	6	3	5	6	1	1	1	6	1	5	3	7	3	7	7	7	7	7	7	9	8	95	6	6	6	3
74c2	18	1	3	4	4	2	4	4	4	1	2	2	4	4	2	3	1	5	2	4	1	1	2	5	5	5	5	2	2	2	5	5	3	2	5	4	6	8	3	7	7	8	4	6	100	1	2	5	5
74c4	27	1	3	2	2	1	3	4	1	3	4	3	2	2	2	4	3	3	3	2	2	1	2	3	3	3	3	5	5	2	4	4	4	4	5	5	6	8	6	8	8	7	8	5	51	4	2	6	5
75c1	57	1	5	1	3	2	5	4	3	5	4	2	2	4	4	5	5	4	5	1	4	1	5	4	4	3	3	3	5	5	2	5	3	3	3	3	8	9	5	4	5	9	7	9	100	6	6	5	5
75c2	55	1	4	2	4	1	4	4	3	2	4	4	2	1	4	4	3	4	4	1	2	1	3	1	1	1	1	5	7	6	1	2	2	6	3	6	7	7	6	1	6	3	3	6	100	5	2	2	3
75c4	28	2	4	2	2	2	5	5	4	4	2	2	2	4	1	4	5	4	5	2	2	2	4	2	2	3	3	6	5	4	4	4	5	5	3	5	7	3	8	5	5	6	5	7	100	5	6	5	5
76c1	51	2	4	2	2	2	4	4	2	4	4	2	2	2	2	5	5	5	4	1	3	1	3	5	2	2	2	6	6	7	2	6	2	6	2	1	7	7	3	7	5	8	3	6	90	3	3	2	2
76c2	18	1	2	5	3	1	5	5	5	5	5	5	5	2	2	5	5	5	5	1	3	1	5	7	7	7	7	1	7	4	7	7	7	7	7	1	9	9	1	1	5	1	5	5	59	7	4	7	7
76c3	16	1	2	2	3	2	4	4	2	5	3	3	2	2	3	3	2	4	2	2	5	2	5	4	5	5	6	2	3	2	7	1	7	1	6	2	7	5	4	9	6	8	5	9	96	1	2	1	1
76c4	19	1	4	4	3	3	4	5	4	4	4	2	2	4	2	3	4	4	5	3	4	2	4	2	2	2	3	5	4	5	2	5	2	6	2	1	7	8	4	5	6	9	5	6	90	5	5	5	5
77c1	23	2	4	3	2	2	4	2	4	4	3	2	4	5	4	5	3	4	5	3	2	3	5	4	5	4	3	4	3	5	4	3	3	3	2	2	3	5	5	3	4	4	7	6	25	4	4	3	2
77c2	47	1	3	1	1	5	3	5	4	3	5	1	3	4	1	5	5	5	5	3	3	5	3	4	5	5	4	6	5	4	6	4	7	4	4	7	5	7	6	9	5	4	9	3	100	7	7	4	4
77c2	47	1	3	1	1	5	3	5	4	3	5	1	3	4	1	5	5	5	5	3	3	5	3	4	5	5	4	6	5	4	6	4	7	4	4	6	9	9	8	3	9	9	4	9	100	7	7	7	7
77c2	82	2	5	5	1	3	4	5	3	5	3	1	3	4	1	4	5	4	5	2	3	1	4	1	3	3	3	2	5	3	3	4	5	5	5	7	5	7	6	9	5	4	9	3	100	7	7	4	4
77c2	82	2	5	5	1	3	4	5	3	5	3	1	3	4	1	4	5	4	5	2	3	1	4	1	3	3	3	2	5	3	3	4	5	5	5	6	9	9	8	3	9	9	4	9	100	7	7	7	7
77c3	18	1	3	1	2	3	2	4	2	2	1	4	4	3	4	4	2	2	2	2	2	2	2	5	6	6	6	3	6	7	7	2	6	2	5	2	6	6	5	7	8	5	2	5	54	5	5	4	5
77c4	19	2	3	1	1	4	5	4	4	5	5	3	4	2	3	4	4	5	2	1	4	1	4	7	7	7	7	5	3	2	6	2	5	2	6	3	7	9	6	5	6	5	4	6	100	5	4	1	3
78c1	75	2	3	2	2	1	4	3	2	5	5	3	4	3	1	5	4	5	3	1	4	1	4	4	4	5	5	3	5	5	4	6	2	5	2	3	7	7	8	1	4	3	2	3	91	7	7	7	3
78c3	80	1	4	2	3	2	5	5	2	5	3	1	2	1	1	5	4	5	4	1	3	2	3	1	2	1	1	6	6	6	2	6	2	5	2	5	5	3	7	2	7	8	9	8	91	5	4	2	4
78c4	83	2	4	4	4	5	4	5	5	5	2	1	4	4	1	3	5	4	4	1	4	1	4	6	6	6	5	6	2	2	6	2	6	1	5	5	9	9	6	2	7	9	2	9	100	6	7	6	7
79c1	82	2	3	3	4	5	3	4	4	3	2	2	3	4	1	5	3	3	2	2	2	2	2	6	6	6	6	3	2	2	6	2	6	2	6	1	9	9	9	7	9	9	9	9	100	2	5	7	7
79c2	68	2	3	2	2	3	4	4	4	3	3	3	2	4	1	3	3	4	3	2	3	2	4	5	5	5	5	4	3	3	5	2	5	3	5	1	7	9	2	6	8	9	2	9	100	5	5	2	4
79c3	68	2	4	2	2	3	4	4	2	3	2	1	2	2	1	3	5	3	5	2	3	1	3	4	4	6	6	5	1	3	4	3	4	4	4	4	7	8	4	4	5	9	4	9	100	5	7	5	7
79c4	70	2	4	2	2	4	4	4	2	4	4	2	4	2	2	4	5	3	4	2	3	2	4	5	5	6	6	5	4	4	4	4	4	5	4	2	5	6	4	2	3	7	6	7	100	4	5	3	3
80c2	88	2	5	3	2	3	3	5	3	3	3	1	3	4	1	3	5	3	4	3	2	3	3	3	2	5	5	4	6	7	5	6	4	5	5	2	7	7	7	1	7	6	6	6	100	7	7	7	7
80c4	84	2	4	2	2	2	4	5	2	4	5	2	2	2	2	4	3	5	3	1	2	1	2	1	1	1	1	3	1	2	2	4	2	5	2	3	7	6	4	1	4	7	5	8	77	4	6	2	5
c405	45	1	4	2	3	1	4	4	3	4	3	2	3	3	2	4	4	4	3	1	3	2	3	1	2	3	6	5	2	5	3	4	3	5	4	2	7	8	8	5	7	7	5	7	98	6	3	3	4
c407	48	1	4	2	2	2	2	4	2	4	4	2	2	2	2	4	4	4	4	2	4	2	4	5	5	5	3	5	3	3	5	3	5	3	5	3	5	5	7	3	5	7	5	7	100	5	5	4	4
c408	26	2	4	1	1	4	2	4	4	3	1	2	2	2	1	1	4	4	5	2	4	2	4	7	5	5	3	5	2	1	4	1	7	2	5	6	7	9	1	9	9	9	2	9	100	5	5	5	5
c409	26	1	3	1	3	2	5	4	4	3	4	4	2	3	2	3	1	5	3	1	3	2	3	5	5	5	5	4	3	3	5	3	5	3	5	5	8	6	7	8	5	9	8	5	96	4	5	5	6
c410	21	1	3	2	4	1	4	5	4	4	4	2	1	4	1	5	5	4	2	1	5	1	4	7	5	7	5	5	2	1	6	1	5	1	5	4	9	6	7	3	4	7	9	9	100	6	7	6	6
c411	21	1	2	1	4	2	5	4	4	4	5	3	1	2	2	4	2	5	1	2	4	2	4	7	5	7	7	4	5	3	1	3	3	2	1	3	7	3	9	1	3	2	8	3	100	5	5	7	1
c412	21	1	4	2	1	3	4	4	3	5	4	1	2	3	1	3	5	4	4	2	4	4	5	5	4	5	7	5	2	2	5	2	5	1	5	5	8	8	3	5	7	9	7	9	89	6	7	2	2
c413	19	1	4	2	2	3	4	4	1	4	4	2	3	2	3	3	4	4	3	1	3	1	3	2	2	2	2	3	3	3	5	3	5	3	5	1	8	8	3	5	4	7	4	5	100	4	6	2	2
c505	25	1	4	2	2	4	4	4	3	3	4	2	2	3	2	3	4	4	4	2	3	2	3	5	5	5	5	3	3	4	5	2	5	2	5	2	2	6	4	3	3	3	7	2	100	4	4	4	4
c507	26	1	4	2	4	2	5	4	1	2	4	2	2	2	2	4	5	4	5	2	2	2	4	7	3	5	5	5	2	2	5	3	3	2	5	5	3	7	8	2	6	7	8	9	85	5	6	4	3
c509	23	1	4	2	3	4	5	5	4	5	5	3	4	2	2	4	3	5	4	1	5	3	4	5	5	6	7	1	6	6	5	4	7	6	4	1	8	7	2	2	5	9	5	8	90	5	5	6	6
c510	31	1	4	1	2	5	5	4	5	4	1	1	4	5	3	2	3	3	5	3	4	2	4	7	4	4	7	6	5	3	3	5	3	5	4	2	7	7	2	9	5	9	5	9	100	4	4	7	6
c511	19	1	5	4	2	2	3	4	4	4	3	1	5	4	2	2	5	4	5	4	3	2	4	2	2	1	1	6	6	1	5	1	7	1	7	2	7	5	4	6	4	9	4	9	41	7	7	7	7
c512	20	2	4	1	2	1	4	4	4	1	4	2	3	4	3	5	4	2	2	1	4	1	4	5	2	6	5	4	5	3	5	3	5	2	5	6	8	7	2	5	6	9	4	7	100	6	6	6	6
c513	19	2	4	2	2	3	4	4	5	2	3	2	4	5	2	3	4	3	5	2	1	2	4	3	1	1	4	6	2	3	5	4	5	3	5	5	9	8	6	3	3	7	9	9	96	7	6	6	5
c514	23	2	5	1	3	2	5	5	3	5	1	1	2	2	1	4	3	4	5	2	3	2	3	5	4	4	4	2	2	5	3	3	3	3	5	2	9	9	2	3	8	9	2	9	100	5	4	6	4
c515	23	1	3	1	3	4	5	5	2	4	3	2	4	3	2	1	5	4	4	1	5	1	4	7	7	7	4	6	1	1	1	1	7	1	7	1	6	7	7	3	8	6	8	5	90	6	4	3	3
gsb2c3	68	1	3	4	4	1	1	5	4	3	5	2	5	4	2	5	3	2	1	1	2	1	2	6	4	5	5	3	5	3	4	4	3	4	3	2	7	7	6	2	3	7	5	7	87	1	6	6	4
gsb3c4	59	2	4	3	2	2	2	4	2	4	1	1	3	2	1	4	4	3	4	2	3	1	3	5	2	2	2	6	6	2	4	3	4	3	3	3	8	8	6	2	6	7	6	8	100	5	6	5	2
gsb4c2	75	2	4	4	2	3	2	4	3	3	4	1	3	2	2	4	4	3	4	1	3	1	3	5	5	5	6	4	5	2	5	3	5	2	5	2	4	8	6	1	5	6	3	4	100	5	5	4	4
gsb6c4	46	1	2	3	4	1	5	4	4	4	5	4	1	2	3	5	3	5	1	1	4	1	4	6	5	5	5	2	2	2	6	2	5	2	6	2	8	9	7	2	5	8	4	6	89	1	4	1	1
gsbc4	60	1	3	2	2	3	4	4	3	4	3	3	2	2	2	4	2	4	2	2	4	2	3	5	6	5	5	3	3	3	3	3	5	3	5	4	9	7	5	7	5	9	4	8	74	5	4	2	2
[truncated: 4 more columns]

## Sheet: Behavioral Data
PID	Condition	supportPropA	petitionSigned	amountDonated
0.05	3	4	1	10
0.05	4	2	1	10
0.07	3	3	1	10
0.07	4	4	1	10
0.08	3	5	1	10
0.09	3	4	1	10
0.09	4	5	1	10
0.1	3	3	1	10
0.1	4	5	1	10
0.11	3	4	1	10
0.11	4	5	1	10
0.12	3	5	1	10
0.12	4	4	1	10
0.13	3	4	1	10
0.13	4	5	1	10
0.14	4	4	1	10
0.15	4	2	0	10
1	1	5	1	10
1	2	4	1	8
1	3	3	1	10
1	4	3	1	10
2	1	4	1	10
2	3	4	1	10
2	4	4	1	10
2	2	3	0	10
3	1	4	1	10
3	2	3	1	10
3	3	3	0	1
3	4	2	0	10
4	1	4	1	10
4	2	5	1	10
4	3	5	1	2
4	4	4	1	10
5	1	5	1	10
5	2	5	1	10
5	3	5	1	2
5	4	4	0	2
6	1	4	1	10
6	2	3	1	10
6	4	4	1	10
6	3	4	0	10
7	2	5	1	10
7	4	3	1	10
7	1	2	0	10
7	3	2	0	1
8	1	5	1	10
8	2	4	1	10
8	3	4	1	10
8	4	5	1	10
9	1	3	1	10
9	3	5	1	10
9	2	2	0	4
9	4	4	0	10
10	1	4	1	10
10	2	5	1	10
10	3	4	1	10
10	4	4	1	5
11	1	3	1	10
11	2	5	1	10
11	4	4	1	10
11	3	3	0	10
12	1	4	1	4
12	3	4	1	10
12	4	4	1	5
12	2	2	0	10
13	1	5	1	10
13	3	4	1	10
13	4	4	1	10
13	2	3	0	10
14	2	3	1	10
14	3	5	1	10
14	4	5	1	10
14	1	3	0	10
15	1	4	1	5
15	3	4	1	10
15	4	3	1	2
15	2	3	0	5
16	1	5	1	10
16	3	3	1	4
16	4	4	1	10
16	2	1	0	0
17	1	2	1	10
17	2	5	1	10
17	4	4	1	10
17	3	4	0	10
18	1	4	1	10
18	2	4	1	10
18	3	5	1	10
18	4	3	1	2
19	1	4	1	10
19	4	4	1	10
19	2	4	0	10
19	3	1	0	10
20	1	4	1	10
20	2	5	1	10
20	3	3	1	10
20	4	4	1	10
21	1	4	1	10
21	2	3	1	0
21	3	3	1	10
21	4	4	1	1
22	2	4	1	5
22	4	4	1	10
22	1	2	0	10
22	3	3	0	5
23	1	4	1	10
23	4	4	1	6
23	3	1	0	10
24	3	4	1	10
24	4	5	1	10
24	2	2	0	10
25	1	4	1	3
25	4	4	1	10
25	2	3	0	10
25	3	2	0	10
26	1	4	1	10
26	3	2	1	10
26	4	4	1	10
26	2	3	0	10
27	1	3	1	10
27	4	4	1	10
27	2	4	0	10
27	3	3	0	10
28	1	4	1	10
28	3	4	1	10
28	4	4	1	4
28	2	3	0	10
29	1	3	1	2
29	4	4	1	10
29	2	3	0	10
29	3	4	0	10
30	1	4	1	10
30	2	5	1	10
30	3	5	1	10
30	4	5	1	10
31	3	4	1	10
31	1	4	0	10
31	2	3	0	8
31	4	3	0	10
32	1	4	1	3
32	2	4	1	10
32	3	4	1	10
32	4	4	1	10
33	4	4	1	10
33	1	2	0	10
33	2	4	0	10
33	3	4	0	5
34	1	4	1	10
34	3	3	1	10
34	4	4	1	10
34	2	3	0	10
35	2	4	1	10
35	4	3	1	10
35	1	4	0	10
35	3	2	0	10
36	1	3	1	10
36	2	3	1	5
36	3	4	1	10
36	4	4	1	10
37	2	5	1	10
37	4	5	1	5
37	1	1	0	10
37	3	2	0	10
38	1	5	1	10
38	2	4	1	10
38	3	4	1	2
38	4	2	0	10
39	1	4	1	10
39	3	5	1	2
39	4	4	1	10
40	1	4	1	10
40	2	4	1	10
40	4	4	1	5
40	3	4	0	10
41	1	5	1	10
41	3	3	1	0
41	4	4	1	10
42	1	4	1	10
42	2	1	1	10
42	3	5	1	10
42	4	5	1	10
43	1	4	1	10
43	2	4	1	10
43	3	5	1	10
43	4	5	1	10
44	1	3	1	0
44	3	5	1	10
44	4	3	1	10
44	2	3	0	10
45	1	4	1	0
45	2	4	1	10
45	3	5	1	10
45	4	4	1	10
46	1	5	1	10
46	3	4	1	10
46	4	5	1	0
46	2	0	0	0
47	1	5	1	0
47	2	2	0	0
47	3	4	0	10
47	4	3	0	10
48	1	4	1	10
48	4	5	1	5
48	2	3	0	10
48	3	5	0	10
49	1	3	1	10
50	1	4	1	10
50	2	4	1	5
50	3	5	1	5
50	4	5	1	10
51	1	4	1	10
51	2	5	1	10
51	3	5	1	10
51	4	5	1	10
52	1	4	1	10
52	4	5	1	2
52	2	4	0	10
52	3	4	0	10
53	3	5	1	10
53	1	4	0	10
53	2	3	0	10
53	4	3	0	0
54	1	5	1	5
54	2	4	1	10
54	3	4	1	10
54	4	5	1	10
55	1	4	1	10
55	2	4	1	10
55	3	5	1	10
55	4	5	1	10
56	1	4	1	3
56	4	5	1	10
56	2	4	0	10
56	3	5	0	8
57	1	5	1	10
57	2	4	1	10
57	3	5	1	10
57	4	4	0	1
58	1	5	1	10
58	3	4	1	10
58	4	5	1	10
58	2	4	0	10
59	1	3	1	10
59	2	4	1	10
59	3	2	0	0
59	4	4	0	10
60	1	5	0	10
60	2	1	0	10
60	3	2	0	0
60	4	5	0	10
61	2	4	1	0
61	2	3	1	10
61	3	4	1	10
61	1	3	0	5
61	1	5	0	10
61	4	3	0	3
62	1	4	1	10
62	2	5	1	10
62	3	4	1	10
62	4	5	1	10
63	1	4	1	2
63	3	4	1	10
64	1	4	0	10
64	3	2	0	10
64	4	3	0	10
65	1	5	1	2
65	4	4	1	10
65	2	2	0	0
65	3	3	0	10
66	1	5	1	10
66	4	5	1	10
66	2	4	0	10
66	3	5	0	10
67	1	4	1	5
67	2	5	1	1
67	3	3	1	10
67	4	5	1	10
68	2	4	1	10
68	3	5	1	10
68	1	4	0	5
68	4	4	0	10
69	2	5	1	0
69	1	4	0	10
69	3	5	0	0
70	2	5	1	10
70	1	4	0	9
70	3	3	0	10
71	2	5	1	10
71	3	4	1	10
71	1	2	0	1
72	2	4	1	10
72	4	5	1	0
72	1	4	0	10
73	1	4	1	10
73	3	5	1	10
73	2	4	0	0
74	1	5	1	10
74	2	4	1	5
74	3	4	0	10
74	4	3	0	10
75	1	5	1	10
75	4	4	1	10
75	2	3	0	10
76	1	5	1	10
76	2	5	1	0
76	3	4	1	5
76	4	4	0	10
77	1	3	0	1
77	2	5	0	10
77	3	4	0	10
77	4	4	0	0
78	2	5	1	10
78	3	4	1	10
78	4	5	1	10
78	1	4	0	8
79	1	5	1	10
79	3	4	1	10
79	4	5	1	10
79	2	4	0	10
80	2	5	1	10
80	4	5	1	6
350	1	4	1	10
350	2	4	1	5
350	3	4	1	10
350	4	4	1	4
351	1	4	1	10					80	25
351	2	5	1	10
351	3	3	1	3
351	4	4	1	5
352	1	4	1	0
352	2	4	1	10
352	3	4	1	10
352	4	5	1	10
353	1	3	1	10
353	3	5	1	10
353	4	5	1	10
353	2	5	0	10
354	2	4	1	5
354	4	5	1	0
354	1	3	0	0
354	3	2	0	10
355	4	4	1	10
355	1	3	0	0
355	2	4	0	10
355	3	4	0	0
356	1	5	1	10
356	2	4	1	3
356	3	4	1	2
356	4	4	1	10
357	1	4	1	10
357	2	4	1	10
357	3	3	1	5
357	4	4	1	10
358	1	4	1	0
358	4	5	1	9
358	2	4	0	10
358	3	4	0	2
359	1	3	1	3
359	2	3	1	3
359	3	4	1	5
359	4	4	1	5
360	1	4	1	5
360	3	4	1	10
360	4	5	1	10
360	2	4	0	10
361	4	4	1	10
361	2	3	0	2
361	3	4	0	10
362	1	2	1	0
362	2	4	1	10
362	4	4	1	10
362	3	4	0	5
363	1	4	1	4
363	2	5	1	5
363	3	4	1	10
363	4	5	1	10
364	1	4	1	2
364	2	2	1	10
364	3	5	1	10
364	4	5	1	10
365	2	4	1	5
365	3	5	1	10
365	4	5	1	0
365	1	3	0	2
366	1	5	1	5
366	2	4	1	10
366	3	4	1	10
366	4	5	1	5
367	1	3	1	10
367	2	4	1	5
367	4	4	1	10
367	3	3	0	10
368	1	4	1	10
368	2	3	1	5
368	4	5	1	10
368	3	5	0	0
369	2	3	1	0
369	3	5	1	5
369	4	3	1	10
369	1	4	0	10
370	2	4	1	10
370	3	4	1	10
370	4	4	1	10
370	1	4	0	0
371	1	5	1	10
371	2	4	1	10
371	4	4	1	0
371	3	3	0	4
372	1	4	1	10
372	3	5	1	5
372	4	5	1	5
372	2	4	0	0
373	1	5	1	5
373	2	4	1	0
373	3	4	1	10
373	4	5	1	0
374	1	4	1	10
374	2	5	1	10
374	3	4	1	4
374	4	3	1	2
375	1	4	1	1
375	4	4	1	10
gsb	4	5	1	2
gsb2	3	5	0	10
gsb3	4	5	1	5
gsb4	2	4	0	10
gsb5	1	3	0	2
gsb6	4	4	1	10
368	2	3	1	5
368	4	5	1	10
368	3	5	0	0
369	2	3	1	0
369	3	5	1	5
369	4	3	1	10
369	1	4	0	10
370	2	4	1	10
370	3	4	1	10
370	4	4	1	10
370	1	4	0	0

## Sheet: Presence coding
Condition	PID	Thoughts about the experience	coder1	coder2	avg
4	05c4	very interesting but hard to relate since it doesnt feel real	-1	-1	-1
4	06c4	I was surprised by how powerful the sense of presence was.	1	1	1
4	07c4	It was very interesting being put the process of becoming homeless. In terms of being in a realistic situation, the graphics of the program could definitely be revamped. It definitely made me think about things I don't normally think about.	-1	-1	-1
4	08c4	So far this has been my favorite experience in VR. I really liked the part on the bus when I got to hear everyone's stories. The story that got to me the most was the one about the father and the son. One part of the VR experience that I was confused by was the part when I had to find the objects to brush my teeth.	0	0	0
4	09c4	Through being immersed in the virtual reality environment, I got a vivid experience of what it's like to be homeless (although there's probably much more to it that I haven't experienced). It was an eye-opener being exposed to these real difficulties that occur in daily life, and make every aspect of living that I usually take for granted so much more insurmountable. I thought the virtual reality…	1	1	1
4	10c4	The virtual reality was a bit disorienting but did create the necessary sensations and emotions that helped me believe I was actually in the given situations. I was intimidated, nervous and frustrated at times during the experience, which I think was the point.	1	1	1
4	11c4	Really felt present in the different environments, especially the car. I felt very protective of my backpack on the bus. While I did not feel like I was connecting to the others on the bus, I did believe that their story was real -- more of a voyeur in this case.	1	1	1
4	12c4	I thought it was very effective in getting me to feel sympathy toward the homeless	0	0	0
4	13c4	Felt pretty real, especially the part about being vigilant on the bus. The man on the left caused me real stress.	1	1	1
4	14c4	I think the immersive experience was effective in making me feel empathetic with the problems homeless people face. This is especially the case given the state of San Francisco housing and rent prices. However, I do feel like I was not completely taken by the cause. It felt like the narrative was a bit disconnected, and there was a lack of emotion. I think VR, when done right, can be incredibly p…	0	0	0
4	15c4	The virtual reality experience was really unique in that it was fm first time it has potential to be something cool as the tech becomes more realistic because it did not feel real, that took away from the message and experiment	-1	-1	-1
4	16c4	Even though I didn't feel that connected to the idea of being the homeless person selling items and living in my car, I felt touched by the stories of the homeless people on the bus. In regards to Prop A, I agreed I would support it, however I would need to know more numerical facts on tax increases and the decision making process in regards to which homeless individuals get priority for that typ…	0	0	0
4	17c4	Probably my favorite study done so far this quarter -- I think having to navigate the multiple steps to becoming homeless was very eye opening, and frustrating, to be quite honest (and that's just in VR, I can't imagine what it is like in real life).	0	0	0
4	18c4	The experience is immersive to an extent. I feel the audio felt distant and the graphics lacking, but I understand this is not a well funded gaming studio so the work can go so far.	1	0	0.5
4	19c4	I found the experience quite immersive, and it was interesting to see this equipment used this way.	1	1	1
4	20c4	It was a very interesting experiment - definitely increased empathy levels	0	0	0
4	21c4	I thought it was intense. I have experienced virtual reality before but never has it felt so real and never did I feel so sad and so much sympathy for virtual people in a virtual world. I thought the first scene seemed so real because it felt like I was at the desk. The scene of watching the guy in the bus was really intense because he really scared me.	1	1	1
4	22c4	It was interesting interacting and making decisions in the virtual world. Although I didn't feel entirely immersed in the virtual world, I still feel "closer" to the homeless experience.	-1	-1	-1
4	23c4	I enjoyed my experience, as it was my first time using virtual reality. It seemed very real, rather than computerized and fake. For example, I got scared when the man on the train kept getting closer to me, and I even felt a sense of panic in the moment. Overall, this specific experiment was very realistic and convincing. I felt like I was actually there.	1	1	1
4	24c4	It was really cool to see a movie in VR. I've never had an experience like this before. The backpack portion of the experiment was absolutely horrifying to participate in. It's making me excited to see how VR is going to develop in the future.	0	0	0
4	25c4	I thought the virtual experience was extremely effective in lending perspective to the vicious cycle of poverty, particularly for someone who has not experienced it in their own lives. I related what I was experiencing in the virtual world to when I see homeless individuals around the Bay Area. It did make me think about their backstory more than my concerns for my own safety when in downtown SF …	0	0	0
4	27c4	I think the realness and emotional impact of the virtual world would have been much more powerful if it were actually a 3D documentary, like some the NYT has produced. Small details often took me out of the experience, such as the floating toothbrush, or some of the voiceovers that weren't quite realistic. In the end it was an interesting medium to tell a story that I have heard many times but ne…	0	0	0
4	28c4	I think we should really do something for the homeless people such as housing policies or working opportunities for them.	0	0	0
4	29c4	I really enjoy learning about and thinking about narrative and storytelling in virtual reality. I think this was a great balance of having quite high presence and I enjoyed listening to the individuals' stories. I wondering if having a physical form in the world (so that when you look down you aren't looking at the chair seat) would increase the presence further?	1	1	1
4	30c4	Overall I think the experience was informative and will be eye opening for a number of Stanford students. I was a little uneasy because this may be triggering for students who have experienced homelessness. I would hope that in the future a better description is given online so students can decide whether or not they want to come in to the lab to participate. I know the consent form says that eve…	0	0	0
4	31c4	It was very real and life-like. The car scene when the police officer came and issued a citation was startling and very realistic. Also, the bus scene where the big guy kept creeping closer was scary and distressing. I enjoyed it. I think it did a good job showing how homelessness can happen to everyone and it does not just occur to alcoholics or drug addicts camped outside liquor stores.	1	1	1
4	32c4	good virtual environments don't know if it necessarily made me more understanding or generous but it made me trigger how I already felt	0	0	0
4	33c4	I thought that this experiment was very moving. Hearing all of the stories of the homeless people really reinforced the notion that a lot of people who live on the street are normal, capable people, that have ended up there because of a series of unfortunate events. Something that really resonated with me was when the older woman on the bus said that she could recognize when people were uncomfort…	0	0	0
4	34c4	The car and bus moments were very unsettling. In the car, I was constantly on edge that a policeman would find me sleeping there, which one inevitably did. The bus felt like a nightmare/zombie situation, with the two men staring at me and slowly inching closer and then backing off when I stared at them. Were I in that situation in real life I would never be able to sleep for fear of losing my bel…	1	0	0.5
4	350c4	The simulation of VR was very real, especially the one with others approaching you, which really scared me. But it could be more interactive and more intuitive by removing mouse operation, which would remind me of the reality. Homelessness is really a big issue and concerning. It makes me feel bad when seeing people homeless on street. But I do not feel the same in VR. The VR didn't change my per…	1	1	1
4	351c4	The actual VR set was really well-made and I felt very present in the situation. I really liked how the media such as radio matched the situation that I was in. It made me realize that homelessness is pretty common and that there are people who are homeless because of emotional damages that happened in their lives. For me, the bus experiences were the most memorable. The first experience in bus w…	1	1	1
4	352c4	The experience of living as a homeless person, even if only briefly, has been very eye-opening. I didn't realize the extent certain people would go to have certain living conditions. I feel motivated to find a way to help the homeless population now that I understand their problems more so that before.	0	0	0
4	353c4	It was a very realistic experience. The way the scene evolved step by step made it more real and I could empathize with the fellow homeless people on the bus more that I normally would have. It was scary at times, I feared for my safety when the man on the bus was near. It certainly made me more aware and more sympathetic to the homeless. I could see them as humans that have reasons for their cur…	1	1	1
4	354c4	I think the apartment and vehicle experiences were more effective than the bus experience. In addition, I assume that the experiment hopes that if participants are willing to sign a petition for prop A, then they will also donate to a homeless shelter... I'm desperately poor, so while I support action, I can't afford to donate money currently...I wonder if many people in your sample are also fina…	0	0	0
4	355c4	It was sometimes difficult to empathize because although I was, in a sense, in the shoes of a homeless person, I could not personally identify with the choices I was being forced to make. In another sense, it didn't feel like I had the same goals as the character I was playing.	0	0	0
4	356c4	It was interesting being put into the role of a person who is evicted and then has his car impounded even though someone offered a place to stay.	0	0	0
4	357c4	Even though I could tell that what I was seeing was only a simulation, everything felt so real. As my avatar's life slowly fell apart, I could feel it with them. The one scene with the two men on the bus was genuinely terrifying for me. The man who would grow closer scared me so much that I did not even pay attention to my belongings to my right, allowing them to probably stolen. It's amazing how…	1	1	1
4	358c4	The effect is very real. I can feel the tense when the man on the bus was coming towards me. Also I can feel the pain when I need to give up everything in my home. I think if a homeless shelter experience can be added will help people experience more of the life homeless people are going through. I used to think most homeless are people who don't work hard enough in their lives, or they did reall…	1	1	1
4	359c4	very good - makes you think about bigger issues such as being homeless. the experience takes you through a range of emotions. the survey questions at the end ask you about the experience on the bus. To me, there were two distinct experiences on the bus and I felt/reacted very differently to each of them. Because the questionnaire did not specify which scene to address in the questionnaire, it was…	0	0	0
4	35c4	It was very interesting, gave me a good perspective of the shelter process when becoming homeless.	0	0	0
4	360c4	i loved the feel of being in a virtual reality experience. everything almost looked so real that for once i got confused as to where i actually was.	1	1	1
4	361c4	Good storytelling, and realistic interaction with the objects and persons. Though the graphics are a bit too pixelated.	1	1	1
4	362c4	I thought this was a very interesting experience, and appreciated being able to participate in this study. I wasn't sure what to expect, and although I didn't feel as though the VR environment was particularly "real," it did effective allow me to experience an environment that was completely foreign to me.	-1	-1	-1
4	363c4	very interesting and got me thinking	0	0	0
4	364c4	It was pretty powerful -- especially the part in the bus where the two other individuals were possibly trying to take my backpack. In that moment, I felt a very real sense of alarm in needing to protect myself and my backpack - that was sort of eerie. Overall, it provided some good understanding of what it means to be homeless. Wow.	1	1	1
4	365c4	Very interesting study where it takes the participant in a VR world to give a taste of what it's like to "walk a mile in another's shoes", in this case becoming homeless. However, if the point of the study was to gauge are you more sympathetic to homeless people as individuals, not really as it didn't evoke that much of a strong emotions in me like shock. I was surprised at the scene where the co…	0	0	0
4	366c4	Nothing	0	0	0
4	367c4	The part on the bus with the backpack and the man was very immersive. I think it was a good, albeit small, example of the everyday struggles that a homeless person must face. I was curious about each passenger's backstory. Their situations all seemed hopeless but they had some sense of security on the bus, at least.	1	1	1
4	368c4	It was very interesting to enter this world. The experience forced me to think about what difficulties homeless people face, much more so than if I only read about it.	0	1	0.5
4	369c4	it was a great experience it felt like i was right there with them. meaning living the situation with them as if it were me.	1	1	1
4	36c4	This experience has been pretty eye opening but not very surprising, especially given the state of affordable housing in san francisco where I grew up. Some of my experience has been difficult or made me uneasy but I'm glad that I experienced it because I think I've learned a little bit more about the homeless experience.	0	0	0
4	370c4	Interesting. I have never experienced this before so it's been a learning experience for me. I think it's a nice way to introduce people to concepts in a safe environment.	0	0	0
4	371c4	The experience is very interesting, and provides a perspective, I have not previously experienced.	0	0	0
4	372c4	I am more sensitive to homeless issues and affairs.	0	0	0
4	373c4	very life like esp the first three modules. the last module was the least effective	0	0	0
4	374c4	eye-opening	0	0	0
4	375c4	The experience was very thought-provoking- becuase I've been fortunate enough to have a home throughout my life, this experience made it possible for me to feel like I was experiencing just a few of the stresses that accompany homelessness firsthand.	1	1	1
4	37c4	I really liked it and felt that it was real. Placing myself in other person`s life was really strange, because I could feel something that I have never felt before, like being lonely and all by myself.	1	1	1
4	38c4	I really like the experience. The use of virtual reality to create a kind of homeless people empathy, it was something that I never imagine and listening to their stories and feel that maybe you could be there in their shoes or maybe someone that you know could pass for this it was something that make me think. Some stories as the military and the father and son I think that were more close to wh…	0	0	0
4	39c4	I felt that the simulation felt very real. At first I thought it was going to be very action induced, but I ended up feeling upset for people who have to live in such awful conditions. I really like the concept of virtual reality and I think that the Oculus Rift lets video games go a step further in being able to give someone a virtual reality as opposed to a reality. I felt really bad for the ho…	1	1	1
4	40c4	I enjoyed it and wanted to know more about why this certain topic was chosen for the experiment.	0	0	0
4	41c4	i went throw a person losing their job and having to sleep in your car then getting your car taken and having to sleep on the bus and a random guy trying to enter my personal space and the other guy next to you stealing your stuff and hering other storyes of how other people lost every thing and are know homeless	0	0	0
4	42c4	I really liked it and I think that this is a very good idea to make people empathize with the homeless.	0	0	0
4	43c4	I thought it was a very interesting study. I thought the models were great.	0	0	0
4	44c4	Very nice, sweet researcher! Feel very comfortable all the time. Many questions - do you actually get the best answer for all of them?	0	0	0
4	45c4	This has been an incredible experience . . . I was very affected by the virtual reality portion. The situation seemed very real. Part of me felt like I was actually in the various scenarios (especially in the portion involving personal space and keeping up with my backpack), and part of empathized with all the people who have been/are in those scenarios. I knew homelessness is an extreme burden, …	1	1	1
4	47c4	Great study with great experimenters, very friendly and cordial.	0	0	0
4	48c4	Very neat. I liked it a lot. I think the whole experience was really interesting and I do actually think it helped me be more empathetic; pay more attention to the details and the story; that sort of thing.	0	0	0
4	50c4	I am very impressed with the technology - and can see the potential of it to translate to real empathy. While I didn't necessarily learn anything new, being in the place of the homeless person made the study far more engaging and thoughtful.	0	0	0
4	51c4	This is an amazing experience! I wish we could make this a live experience for the entire world of the working. I didn't feel intimidated to the Nth degree. I wanted to give my bag away to the gentleman that wanted it, but I knew I had to play the game as instructed...coupled with the fact that I knew I could buy a new one. Truly, it is a great experience and this assimulation does a great job of…	1	0	0.5
4	52c4	it was interesting to get to experience from the shoes of another person the way it feels to hear someone to talk to you the way they did, to experience having no job. and getting to see the homeless persons in the bus was really sad. its a new perspective to get to see the world.	0	0	0
4	53c4	Interesting, Seems very real, Sometimes intimidating	1	1	1
4	54c4	This was a truly interesting, novel and meaningful experience. I am very glad I participated.	0	0	0
4	55c4	Very interesting and realistic. Made me feel guility about overlooking homeless people so many times also somewhat helpless	1	1	1
4	56c4	I had no idea what it was like to see exactly through the eyes of a homeless person. It has completely changed my perspective of homeless people!	0	0	0
4	57c4	The use of VR made it feel more real.	1	1	1
4	58c4	the technology and program itself were absolutely amazing and the actual experience really helped me to further understand the problems that homeless people face and how most of the time becoming homeless is not entirely their fault and that a majority of the time people really do try to help themselves.	0	0	0
4	59c4	It's an interesting study in mixing VR with social awareness.	0	0	0
4	60c4	The presentation was very good in telling the real human stories behind homelessness. The virtual reality component felt like it was a computer game/graphics. It did not seem realistic.	-1	-1	-1
4	61c4	Great experience. Contribues t empathy towards homeless.	0	0	0
4	61c4	It was eye opening and definitely effective. I feel more informed.	0	0	0
4	62c4	It was an interesting process to get others to think about the situation of homeless people. It was especially distressing in the third scenario to see how difficult it would be to try to sleep on a bus.	0	0	0
4	63c4	It was very interesting in its presentation of homelessness as gradual and with causation, as well as sharing stories and details about each person's life.	0	0	0
4	64c4	It was good.	0	0	0
4	65c4	I loved the bus scene where I felt I had to be wary of my security. I liked that interactive part of it, I think the whole study should be interactive.	0	0	0
4	66c4	I think this is a very important study because very many people can just look passed someone who is suffering without a second thought but this experiment brings it to light and puts the participant in the position of the people they see on the streets everyday. I enjoyed it.	0	0	0
4	67c4	It's a great way to experience being homeless and the process of getting to be homeless along with the stages of living in your car to sleeping on the bus.	0	0	0
4	68c4	Technical difficulties aside, it was interesting to see what could happen to people due to bad luck or other misfortune. The VR aspect was an interesting way to immerse the participant but honestly, I feel that I would have taken some other actions if I found myself in such a situation. I would have moved to the back of the bus where I could keep an eye on everyone. I would have called friends an…	1	1	1
4	69c4	It was really eye-opening to see myself in that situation. I have seen homeless people on the streets but never before did I realize what their life is like.	0	0	0
4	72c4	I actually enjoyed the overall interactive and virtual experience. It was very informative as far as the choices and situations homeless people must go through.	0	0	0
4	74c4	The virtual reality definitely made the experience feel more real. It brought a new dimension to my understanding of a homeless person's experience.	1	1	1
4	75c4	The experience made me think how little does it take to change your social status for the worse, and how difficult it is to clime back up. Anyone can become homeless at some point in life.	0	0	0
4	76c4	The experience has been very interesting. The use of virtual reality to put people "in the shoes" of a homeless person is really fascinating. Despite the minor problems with the VR itself, it was great.	0	0	0
4	77c4	The virtual reality part was good, minor issues such as the being off centered on the first bus simulation.	0	0	0
4	78c4	some of the questions were not entirely clear to me.	0	0	0
4	79c4	An interesting way to bring the plight of the homeless or the "under employed" to a participant	0	0	0
4	80c4		0	0	0
4	gsb3c4	Very interesting	0	0	0
4	gsb6c4	The imagerey still felt generally like computer images but the nature of interaction and specificity gave a good amount of context and reality based on the interaction more than the imagery	1	1	1
4	gsbc4	not sure about the purpose against which I should evaluate my experience.	0	0	0
3	04c3	It was really well made and convincing. The situations I was put in in the program were realistic and I feel like the backstory was believable and something that happens to a lot of people.	1	1	1
3	05c3	N/A	0	0	0
3	06c3	Awesome experiment that should be required viewing for any congressional Republican	0	0	0
3	07c3	I was kind of hoping for an adventure game to be honest.	0	0	0
3	08c3	.This is a very amazing experience. I am grateful and it is fascinating and thought-provoking to put myself in someone's shoes.	0	0	0
3	09c3	It's interesting and effective to provide a narrative of how people become homeless and how difficult it is to fulfill their basic needs like sleeping. While I didn't especially feel like I was a homeless person, it was still impactful to see this narrative and struggle	-1	-1	-1
3	10c3	This experience reminded me of an issue that I don't necessarily think about on a day to day basis, but it also made me hope that awareness can be raised on the issue.	0	0	0
3	11c3	I think the application of VR technology to empathy and engagement is a unique and probably really effective technique. I thought the narrative (eviction, living in a car, bus shelter) was realistic and encouraged a visceral, empathetic response from me as a viewer.	1	1	1
3	12c3	makes sense	0	0	0
3	13c3	While I didn't think I was really being moved by the simulations, I realized after I read proposition A that I was probably more supportive of it after the simulations than I would have been otherwise.	0	0	0
3	14c3	This was a sad look into the lives that many homeless Americans face. I don't know much about this issue and this was an interesting opportunity to learn more.	0	0	0
3	15c3	It's okay. I hear stories about homeless people all the time and I'm surrounded by them. A lot of them actually have mental issues and cannot function "normally" in a society. I don't think the interaction was very helpful in what I think the purpose of the experiment was "see below". There's really no attachment to the people in the simulation and even the story about yourself, you know in the r…	0	0	0
3	16c3	The experience of an homeless person was very unpleasant. I still have no idea what a homeless person goes through on a day to day basis but I know that I am fortunate enough to not have to deal with problems of the such.	0	0	0
3	17c3	It was a cool immersive experience, definitely thought I was being watched on the bus.	1	1	1
3	18c3	Very unique way of helping people empathize with those that may be less fortunate than them.	0	0	0
3	19c3	Just ok	0	0	0
3	20c3	I was hoping to try out an occulus rift.	0	0	0
3	21c3	The controls were a bit tough to use. Consider using an xbox controller for smoother panning and selection. Otherwise it was an interesting experience.	0	0	0
3	22c3	The experience really opened my eyes to the experience of homeless people by personalizing their stories.	0	0	0
3	23c3	This experience is immersive and quite interesting. I actually enjoyed doing this study, which is something I can't say is true for 95% of other studies.	1	1	1
3	24c3	It's mentally taxing and I feel exhausted. I know that a lot of homeless people are on the streets because of poor choices they've made...but this experiment opened my eyes to how unfair our political system may be. These people are significantly disadvantaged and my heart went out to them. Especially the ones that lost family members or loved ones in the process and were left in debt to pay medi…	0	0	0
3	25c3	It was interesting	0	0	0
3	27c3	I have enjoyed it. I have felt integrated into the experiment and it has seemed very real.	1	1	1
3	28c3	The visualization was very effective for me. The last video in particular helped me understand the nuances of the factors and life events that lead to homelessness.	0	1	0.5
3	29c3	It is a bit depressing seeing the difficulties of people. However I felt that it was purposely set up so that I would feel some sympathy and empathy for them, which I felt was a little biased.	0	0	0
3	30c3	I have gained greater insight into the daily struggles of those who are homeless	0	0	0
3	31c3	Definitely interesting. Using the desktop app managed to make me feel not only slightly stressed but also compassionate towards the other homeless people. If a desktop simulation managed to do that, I can't imagine how someone would react to the rift app.	0	0	0
3	32c3	I think it is interesting in that it really forces people to think about what it would be like being homeless. It also pulls at certain strong emotions.	0	0	0
3	33c3	I feel like I could end up homeless if I am not careful.	0	0	0
3	34c3	Interesting experience	0	0	0
3	350c3	It has definitely changed how I view being homeless and how I feel towards those in that situation. I do believe that sometimes it is a consequence of making wrong decisions, but that doesn't mean that they shouldn't have the opportunity to fix their mistakes and overall, their lives. I feel very touched by this demonstration, and it coincides with my belief that the government is not doing enoug…	0	0	0
3	351c3	The homeless suffers a lot. People become homeless for a lot of reasons. There is a great gap between upper class and those homeless people. The policies are always set up for the majority of people, thus, sacrificing the rights of some people.	0	0	0
3	352c3	I feel as though this brings to light a serious problem. Homeless people tend to be outcasts from society and therefore people in power tend to not use their time dealing with them. I think this also shows how homelessness is a cycle that is very hard, if not impossible, to break. The shelter situation and bus situation that homeless people go through should be shared to create a sympathetic resp…	0	0	0
3	353c3	Good narrative and informative! Could present puzzle while living in car all at once instead of brush, then tooth paste, etc. Also, the translation of the items to the dashboard could be faster. I really like the concept!	0	0	0
3	354c3	It feels rather narrated, because the options of the choices you can make are very limited. In the first task, if I would have been the homeless person, I would have sold the car - and that was not an option.	0	0	0
3	355c3	I really like the part when I am in the bus, trying to protect myself by staring the men on my left and right respectively, by interacting on the keyboard and paying attention to my backpack and the man approaching me really makes me feel stressed and that I am in a bad condition. Other than that, I know that I am experiencing some parts of homeless people's everyday life, but it does not necessa…	0	0	0
3	356c3	Really good animation! It feels really real.	1	1	1
3	357c3	I think this has made me more empathetic regarding the experience of homeless people, such as what got them into their situation, what difficulties they face and how they feel. I like that this is conveyed in a story that is realistic.	0	0	0
3	358c3	When the person standing was watching me on the bus, I felt a little bit of fear. I think that I might not be able to relate as much to the experience since i have never lived on my own. But listening to the stories was the most effective part.	0	0	0
3	359c3	I participated in a 3 week seminar on homelessness 2 years ago, so this all made a lot of sense to me. Although the avatars (I think that's what they are called) didn't seem extremely real, I understood the situation and how unbelievably real the story is for so many people.	0	0	0
3	35c3	This was a very interesting experience. It put me in a situation that I am not familiar with and I was curious at the end as to whether that was to see if that unfamiliar experience was thought to change how I feel and my degree of empathy for others.	0	0	0
3	360c3	The experience is interesting, to be able to live a life from homeless perspective. It gives more insight about how homeless people feel, and their daily struggles. but the experience image could be improved with more real life scene, as it still feels a lot on the computer 3D image, less real.	-1	-1	-1
3	361c3	I think the experience allowed me to hear about what homeless people actually encounter.	0	0	0
3	362c3	I was surprised how emotional I felt when going through the experiences, especially be hearing stories of individuals on the last screen. And even though it was a non-immersive experience with not very realistic graphics.	-1	-1	-1
3	363c3	It is interesting. I was very moved by both situations, but most especially by the stories of the people who ride the night bus. Under different circumstances, many of us could have been in this situation.	0	0	0
3	364c3	it was very interesting	0	0	0
3	365c3	it was interesting to be in the middle of a situation like this. I take public transportation often and have seen people like this on the bus but hearing the stories is important and had an impact on how I viewed them.	0	0	0
3	366c3	Really liked it. The game is very realistic and just a little bit glitchy.	1	1	1
3	367c3	Interesting experience, looking forward to trying the VR! The computer simulation is somewhat clumsy and obvious (maybe this is intentional), and distracting. The navigation on the computer simulations is a bit annoying, especially when trying to hit a small target. And on the bus with many people, the recording would pause even though the target wasn't moved.	0	0	0
3	368c3	I found the car situation the most impactful, perhaps because a lot of people have similar reactions to sitting in a car and hearing a siren, but in this case, I've already been booted from an apartment and it feels like I'm trapped. I did find it unrealistic to have so many white avatars, especially when the follow up is regarding SF and that's not what the face of homelessness looks like. Also,…	0	0	0
3	369c3	It's been interesting to put myself in the shoes of a homeless person. It's a reminder that homelessness can happen to anyone, and that empathy for people is essential.	0	0	0
3	36c3	I was surprised how much the homeless person I was portrayed as seemed just like me if I struggled with a job right out of school. I felt a lot more empathy toward the homeless people on the bus during the experiment than I ever would have in real life. It was very eye opening. It is exciting but also a little scary to know that an experience like this can have such an impact.	0	0	0
3	370c3	It's been interesting. I play video games a lot so I guess I expected the screen movement to be a lot faster when using the arrow keys. As for the deeper content of the experience, I think I learned something new. Which is that eye contact can actually be something important to people who out on the streets and don't have anywhere to go. Sometimes I buy food for people if they're right outside a …	0	0	0
3	371c3	It's hard to sympathize using this type of computer simulation as it feels very animated. It's also hard to point the clicker in the right place.	-1	-1	-1
3	372c3	I knew about the need to be on time every evening to be able to get admission to a homeless shelter but I did not know that homeless people use city buses to sleep.	0	0	0
3	373c3	The overall experience was interesting, with solid graphics and touching/troubling real life scenarios. The scenarios were a good tool to humanize and almost normalize the process that many individuals go through on their way to and possibly during homelessness.	0	0	0
3	374c3	It brought up feelings about past employment experiences and people I have known in difficult situations.It made me think about the people in each of the circumstances shown. I don't usually give a lot of thought to what many others are going through.	0	0	0
3	37c3	I thought it was really cool. One of the most realistic VR studies that I have done so far- especially in the sense that the homeless people on the bus felt real and I also really enjoyed the scene where the cop knocked on the window. I didnt quite understand the part in which I had to find the toothbrush and stuff and felt it hard to navigate the clicker. I also thought the audio was great in th…	1	1	1
3	38c3	It is a good experience and if this is the first time then it's really awesome.	0	0	0
3	39c3	I found the experience to be very enlightening and interesting. I have never had such an 'in their shoes' look at the lifestyles of the homeless.	0	0	0
3	40c3	I like the idea of using virtual reality to gain a better insight into different lives. However, being someone that is very familiar with computer programs, games, etc., it's hard to really immerse myself since I know it is all pretty much a game.	-1	-1	-1
3	41c3	okay, i liked the 3d setup better! felt a bit like the study was biased and had an agenda.	0	0	0
3	42c3	Sounds like life & social ambiance here in Palo Alto where I live. Nothing new.	0	0	0
3	43c3	The study was very moving; I'm glad I participated but it was also very heartbreaking.	0	0	0
3	44c3	I think this was a great experience. It was really eye-opening for me and changed the way I perceive homeless people in America.	0	0	0
3	45c3	I was not expecting the VR experience to address social justice and humanity issues, but now that I think about it, VR is a great bridge to bring these issues to people that probably have never experienced these issues and are reluctant to physically bring themselves to it. While the VR experience may or may not be fictitious, the stories and experiences shown are most likely real for so many peo…	0	0	0
3	46c3	Pretty good. Thought I would be able to use the VR goggles but that is ok. No issue with the experience.	0	0	0
3	47c3	It was good study.	0	0	0
3	48c3	Cool experience, thought I was going to put on the oculus.	0	0	0
3	51c3	Exploring degrees of empathy towards homeless people is a good thing to do because it could influence the shaping and making of public policy re homelessnes	0	0	0
3	52c3	Sound cut in and out	0	0	0
3	53c3	I've lived in the Bay Area for the last 11 years, and apart from two years in Palo Alto, in areas where homelessness is very visible. It's easy to forget about homelessness when it's not presented to you visually, and it's easy to consider yourself as "apart" from those people that are homeless. I think this is likely compounded by the reality than many of the "visible" homeless people in places …	0	0	0
3	54c3	Utilizing the stories through the virtual experience of a homeless person did lead to a more emotional connection to their plight.	0	0	0
3	55c3	Interesting and different then what I experienced in relation to the cause the bring people to this situation	0	0	0
3	56c3	it was very impactful and for the first time i got a glimpse into the life of a homeless person	0	0	0
3	57c3	I thought the experiment was very informative as to the experience of living homeless, and I learned a lot about the nuances of being homeless that I didn't know before. I definitely had an increase in empathy for the day to day experience of being homeless.	0	0	0
3	58c3	I am glad to have been able to participate in this experiment because it offered a unique experience and compelled me to think on important questions. For me, the most emotionally compelling part of the virtual simulation was the radio announcements. The announcements felt alienating because they made me, or at least my character, seem more like a problem than a person.	0	0	0
3	59c3	I feel no in different from what I originally felt before the experiement.	0	0	0
3	60c3	3d video is not as effective than vast majority of movies out there. Movies like "pursuit of happiness" might have a better influence than these not so well made 3d graphics.	0	0	0
3	61c3	interesting, touching	0	0	0
3	62c3	So far, I think that it is a great way to get someone to see a new perspective. Even though the graphics were not enough to convince me that the experience was real, the human voices used and the story made the experience feel very real to me. The first segment in particular felt scarily realistic. There were some glitches in the programming that made me feel less present (or maybe I'm just not g…	-1	-1	-1
3	63c3	Seems interesting and addressed an important need. Little bummed to be a part of the screen-based group	0	0	0
3	64c3	longer than I expected	0	0	0
3	65c3	I like the bus scene.	0	0	0
3	66c3	I think it's a really cool idea. It getspeople that might not otherwise understand the homeless experience to gain insight into that life. I love the idea that you can donate to the organization, just by participating in this survey thing, something I otherwise wouldn't have done/may not have been able to do. I am not a resident of San Francisco or the United States, but I'd still love to help th…	0	0	0
3	67c3		0	0	0
3	68c3	I wish we as a society would be more empathic is the face of these kinds of problems	0	0	0
3	69c3	this experoence was very intenise. It made me feel homeless	1	1	1
3	70c3	I liked the experience especially the bus scene.	0	0	0
3	71c3	It provides me a lot more awareness to the various situations and circumstances that homeless people are in. I have never had that much perspective before.	0	0	0
3	73c3	Very interesting that its in pov	0	0	0
3	74c3	It has been very eyeopening. I had no idea how thy used the bus system.	0	0	0
3	76c3	I guess it is pretty interesting to see and get to know a little more about homeless people. I was really happy with the story-telling feature.	0	0	0
3	77c3	It has change the perspective about homeless throught listening to their background stories	0	0	0
3	78c3	Very interestng. It is difficult to judge quality without knowing the objectives of the study.	0	0	0
3	79c3	The experience on the bus was worthwhile. However, I frequently ride the bus and am well aware that people ride the VTA22 all night. Even so, I found it creepy. However, I like the stories because I always wonder about my fellow passengers and wonder why they are also on the bus. I know why I am on the bus (poor eyesight). I found the video pretty lame. Sometimes it was hard to know what was goin…	0	-1	-0.5
3	gsb2c3	good general design in the non-vr case a couple of times I thought too much emphasis was placed on the ability to hit exact video game like locations	0	0	0
2	05c2	This experiment has been interesting because I got the narrative side of the financial struggle from someone else's perspective and then got to read about a state plan to help with affordable housing. The narrative caused me to empathize more with someone in that sort of situation and here first hand what is going on. The second part gave me an opportunity to decide if I would actually want to he…	0	0	0
2	06c2	It has been depressing to read the narrative and hear about the terrible conditions that some people are forced to live in. I think the ideas of Proposition A are good, but I think that they don't put enough of an emphasis on the low income housing, since only a third of the units have to be accessible for low-income families.	0	0	0
2	07c2	It has been very interesting to read and learn about the way others are forced to live. When I see a homeless person on the streets my immediate thoughts are not what he or she went through that landed them in this position but rather just that I feel sorry for them.	0	0	0
2	08c2	Seems like there's a lot of lead up to the experiment ... priming me for something. Not at all what I thought I was going to be doing..	0	0	0
2	09c2	I'm not entirely sure where the "VR" portion of this study is- but it was interesting to read the clippings. Each of the steps were presented in a clear manner.	0	0	0
2	10c2	I think it's been a sobering reminder of the struggles faced by some people every day in trying to find basic needs like a place to live and a way to survive. Living on the Stanford campus it's easy to forget these types of things, but it's always good to have a reminder.	0	0	0
2	11c2	I think this has been an interesting series of tests to test my empathy. I like the variety of ways that my empathy is being tested	0	0	0
2	12c2	This is an interesting study. I thought there would be some virtual reality element but there was not. I simply read a story. I felt semi-connected to the person in the story, but not really. There was not very much description and so I did not feel that much of a personal connection.	0	0	0
2	13c2	I feel a new level of empathy for homeless people. After reading the narrative I feel like I can understand the struggle on a more personal and individual level. I think reading that narrative and putting a specific person and situation into my brain allowed me to feel more empathetic to the situation and issue of homelessness.	1	1	1
2	14c2	I feel that the experience of reading the narrative and looking at proposals that our government and cities push forward really shows the injustices that marginalized people (homeless people in this case) face everyday. It really forces you to empathize and show sympathy to those less fortunate that yourself.	0	0	0
2	15c2	It has been thought provoking - makes one think about consistency between stated beliefs and actions.	0	0	0
2	16c2	interesting	0	0	0
2	17c2	I think it is very clever to ask about donating right after reading a scenario in which you as the participant feel bad about the key player in the scenario. The fact that the narrative asked us to picture ourselves in the shoes of the homeless person allows us as the participant to feel more closely tied to the homeless.	0	0	0
2	18c2	Situation was a little sad since situations like the one described are very common in the bay area currently	0	0	0
2	19c2	I think the results need to be interpreted with some skepticism. One could deny signing the petition because they don't want a tax increase or because they think the proposed measure wouldn't be effective. In my case, I am apprehensive in signing because I am not sure that it will do everything it claims without reading all the details. Should the proposed measure accomplish all of its claims, I …	0	0	0
2	20c2	it was extremely relaxing and I was focused on answering every question after thinking to myself for a long time, and giving thoughtful and truthful answers.	0	0	0
2	21c2	It was nothing what I expected from a virtual reality test so far.	0	0	0
2	22c2	I think that reading the narrative really influenced my answers to the questions following it. I was a bit tripped up by the last question by the Amazon gift card because in a theoretical situation without actual money I would probably choose to donate all $10 to the shelter, but in reality I feel like I would most likely commit to donating half, which is more selfish than I would like to admit.	0	0	0
2	23c2	The questions were somewhat hard to answer, but they weren't the hardest I've ever had to answer. The first reading was unsettling.	0	0	0
2	24c2	In the experiment I was exposed to some narratives/cases about homeless people and their terrible states of living. I show sympathy to them, but that's it. I don't feel I would try to help them if it means I have to financially lose something. Overall I think if homeless people are the result of an unfair society, then it is the nation's responsibility to save them, through policies rather than c…	0	0	0
2	25c2	I think that it was definitely eye opening to read this experience, although I have heard of similar things happening before. I think it is definitely an issue that needs to be addressed but I would need to know a lot more about the housing plan before I signed on to it. It is a really difficult issue and it can have other complex ramifications if not thought through appropriately.	0	0	0
2	27c2	I thought it was useful for the person conducting the study to get an idea about the participant's background information (education, income, political views, etc) before conducting a study about empathy. I think a lot of the time it is difficult to empathize with a certain individual or experience that you have not physically interacted with or experienced yourself. When I was asked the question…	0	0	0
2	28c2	The homeless situation in America is a problem and something should be done. But for some people, like the individual living out of their car, they seem to not want the help of their friends and others who offer them shelter until they get back ion their feet. Some even prefer to live on the streets. There are people who do not fit in this category and are genuinely in need, and these are the peo…	0	0	0
2	29c2	The story was very well written, and the details did a great job of putting me in the place of someone down on their luck. It really made me think about the questions on the survey.	0	1	0.5
2	30c2	I never really thought that I was too much of an empathetic person but this study has shown me otherwise. I think that hearing a story of a person is very powerful in persuading me how much empathy to feel towards another person. After I read the narrative of what it is like to be homeless, I was more inclined to care.	0	0	0
2	31c2	It was interesting to read the story and the proposition and then see what your views were on the proposition now that you had seen from the homeless persons perspective	0	0	0
2	32c2	I think the experiment does a good job at putting the participant in someone else's shoes that he or she may not have ever had to relate to or really think about.	1	1	1
2	33c2	I liked feeling the issue from a homeless person's perspective and understanding how homelessness becomes a loop. I especially felt compassionate when the narrative explained that you had to sleep in your car but then that became a citation and that getting housing from a shelter can mean losing your job and that a bus could be a means of shelter. I've never had to deal with any of those things i…	0	0	0
2	34c2	I feel like I have a slightly better understanding of what it's like to be homeless	0	0	0
2	350c2	While I knew before that homelessness was a huge problem in the Bay Area (San Francisco especially), I had never really deeply considered how those men and women ended up where they were. Sometimes, unfortunate circumstances can align and nearly anyone can lose a job, not make a rental payment, or not be able to sell their belongings in time.	0	0	0
2	351c2	I realized that although I see homeless people in my life everyday, I do not feel much for them at that moment. I think it is because I have gotten so used to seeing them that I no longer feel as much as I think I should. This experiment made me take a step back and think about what it would be like if I was homeless and how I would react and cope with the situation.	0	0	0
2	352c2	I think the experience was interesting and lead me to think more about how commonplace and accepted the suffering of homeless people has become.	0	0	0
2	353c2	Not what I expected but interesting. This is an exercise that challenges me to move from identifying my views to affirming them, or not, by my actions. It surprised me that a seemingly straightforward issue has many nuances, and I'm not sure if the arising complexity is due to unawareness of how I really think.	0	0	0
2	354c2	sometimes the subjective question is hard to answer, just like there's no such thing as standard answer to most debate motion. What i do is intuitively answer them, with my first feeling. I realized that there's always trade-off when it comes to the political/social problems standpoint. So it's hard to measure my opinion accurately using the scale metrics.	0	0	0
2	355c2	I thought the question about whether or not I think people can change their level of empathy was asked too many times, in ways that were too similar and too close together. Reading the scenario made me very sad. I think I will be experiencing sadness in the VR portion. :/	0	0	0
2	356c2	It was alright. I think if the language in the narrative I read was more vivid, I would have felt empathy more strongly.	0	0	0
2	357c2	i like the story of the homeless people.	0	0	0
2	358c2	The narratives really make me to think from the perspective of a homeless person. At first, I don't think i really care about the homeless people and never donate money to them, because I think it's a scam. I think I am gonna start to give some money t o them if they're in really bad conditions.	0	0	0
2	359c2	I am touched by the unique way both awareness and prosocial behavior is raised	0	0	0
2	35c2	I've had to think more about the problems concerning homeless people and housing problems in the Bay Area than I usually do. I generally don't think about it much because it is easy to forget while at Stanford.	0	0	0
2	360c2	It was no what I expected, but still very interesting to be a part of an experiment.	0	0	0
2	361c2	I am moved by the plight of the homeless man and would love it if I could be in a position to offer him a job!	0	0	0
2	362c2	Interesting, but how does this deal with virtual reality?	0	0	0
2	363c2	very sad	0	0	0
2	364c2	Very interesting. I have not thought about the question if empathy is changeable. Of course I view my self as empathetic but it is probably quite narrow. I am not empathetic to all or all circumstances. Hearing the story of a specific person could change that.	0	0	0
2	365c2	Without knowing the intended purpose of the study, I enjoy learning about how homelessness affects people on an individual level, not only a societal level.	0	0	0
2	366c2	The passage was moving but over-simplified to the point of feeling trite; however, it did still bring up feelings of empathy for me.	0	0	0
2	367c2	Feeling very emotional about the issue of homelessness in the US. I feel that I need to be doing more as a citizen who is not very well off, but comfortable enough. I believe we tend to forget how bad things really are for others while we're caught up in our everyday lives.	0	0	0
2	368c2	It's a little hard to read about because this is actually happening to people. It is so incredibly real to be able to lose everything and then have society and everyone blame you for it even if everything was out of your control. It just reminds me of how awful society is and how broken the system is. It's does cause rage inside me but I am only one person and it is hard to change the views and o…	0	0	0
2	369c2	zzzz. 'Clever' design ... perhaps too much so by 1/2 ?	0	0	0
2	36c2	I feel more empathetic towards the homeless but a lot of the material shared just made me want to go and read up on what actually it is like out there, because not everyone has the same experience as the man in the story that the experiment shared	0	0	0
2	370c2	It's was a bit eye-opening. I am aware of the "homeless problem" that exists particularly in San Francisco; however, to spend time putting myself in that situation and spending time thinking about it more in depth, it makes it more tangible of the things that can be done and the sacrifices it may take to improve the situation for the homeless population. They are people -- and I feel like we aren…	0	0	0
2	371c2	I've found it interesting in that some questions I didn't consider related or relevant to empathy, I think the second part of the survey is odd that it asked for a signature and date.	0	0	0
2	372c2	Very simple questions regarding circumstances of homelessness. I feel like I volunteer and donate regularly and enough to those less fortunate and this does not affect me too much.	0	0	0
2	373c2	I feel that I have been given the opportunity to better understand the housing issues that others may face. It has helped me to be more open to helping others, by volunteering my time and services to others in need.	0	0	0
2	374c2	This is an interesting study that measures the level of compassion that one feels towards one's fellow man. I surprised myself by feeling much less interested in obtaining the payment than I thought I would be.	0	0	0
2	37c2	Shallow; homelessness is a very severe problem in the Bay Area (and elsewhere, of course). Anyone who's been paying attention is already "immersed" to a level greater than this experiment.	-1	-1	-1
2	38c2	Painless, worthwhile.	0	0	0
2	39c2	well, I thought I was going to put on a headset or something, but thinking of situations in my mind is also an experience of virtual reality.	0	0	0
2	40c2	It was enlightening to get a perspective of the homeless everyday struggles.	0	0	0
2	41c2	It's very interesting to think about my feelings instead of just feeling them, and how I might react (and do react).	0	0	0
2	42c2	Interesting. A reminder that life isn't fair, and that bad luck can snowball into a desperate situation. On the other hand, not all the variables in true life are present. Where is the family that might help? Friends? The proposition A was too broad, and the fundamental problem with cost of housing (different than homelessness) is the freedom of the market to create housing appropriate to almost …	0	0	0
2	43c2	I think this experience has been designed to put me in the shoes of a homeless person and to get me to consider deeply what life is like for those without a home or a job. Reading the narrative before reading the details of proposition A made me consider proposition A with a more empathetic lens rather than thinking about it from an economic or political standpoint.	0	0	0
2	44c2	The experience has been quite intriguing. Reading about one person's story of how she/he became homeless really helped me empathize with her and thus triggered my feelings of empathy, concern, and compassion. The questionnaire also made me think about how sympathetic I can be and reflect on my true thoughts and behaviors regarding homeless people. Reading about the proposition however, was a less…	0	0	0
2	45c2	I am a little baffled because I was expecting a virtual reality study but instead I am confronted with a study on social issues. Nevertheless, I find it valuable to spend time reflecting on the cycle of poverty and how it impacts our society. In the short time I've been here, I've already become more empathetic toward homeless people.	0	0	0
2	46c2	I am thinking about why demographics information was collected beforehand (I believe there's some evidence of bias caused by this), and also the collection of my "tax information" seems to me to be part of the study. I don't really believe that it was a sloppy design, but much more rather aimed at specific results. It was also interesting that the Amazon gift card was mentioned later. I expressed…	0	0	0
2	47c2	it was interesting but long	0	0	0
2	48c2	Cool experiment, I ran research before and this is a well done study.	0	0	0
2	51c2	Lots of survey questions. Made me reflect on my thinking regarding homeless people, and even when I think I am very emphathetic, how I can be biased.	0	0	0
2	52c2	All good.	0	0	0
2	53c2	I think the experience has been pretty cool in that it has forced me to realize how fortunate I am and how some people really are struggling and there not many people looking out for them. It has made me empathetic and realize how hard it is to improve your quality of life when you start from the bottom and have no one looking out for you.	0	0	0
2	54c2	Super interesting study. I consider myself a empathetic person, but there is obviously a tension between empathy and motivation to further your own needs. I've always felt compassionate toward homeless people, especially when understanding how much the odds are stacked against them. Yet, when it came to the gift card question, I found myself wondering how much I really wanted to give. While I fel…	0	0	0
2	55c2	pretty standard way of surveying.	0	0	0
2	56c2	lots of questions not interactive	0	0	0
2	57c2	This is a first for me, so I wouldn't really know. I had no idea what I was getting into at the time, so the homeless subject was unexpected. I was homeless for a time, so this brought memories up.	0	0	0
2	58c2	It's strange, but it does bring to mind an important discussion that Bay Area residents and policymakers need to have in regards to the conflict between providing housing for low and middle income residents AND raising taxes on other residents (which may lead to further gentrification and increase the socioeconomic gap).	0	0	0
2	59c2	It can be more touching. if you show ppl a first person movie and make them feel as homless. More effective than reading	0	0	0
2	60c2	I think that you should get some help from English majors in writing your scenarios.	0	0	0
2	61c2		0	0	0
2	61c2	I really like to be involved in such an expericment because even though if I can't do much to help the society espcially homeless people, I'd love to be part of that by helping those who try to do something about them.	0	0	0
2	62c2	I thought it would be related to looking at something through a headset. It was more like reading a narrative	0	0	0
2	63c2	Seems to be pretty normal stuff.	0	0	0
2	65c2	very thought provoking to inform about prop 4ht	0	0	0
2	66c2	The story was a good one with me seeing how people become homeless.	0	0	0
2	67c2	interesting	0	0	0
2	68c2	It was good to kind of get a glimpse of a homeless person's point of view and the situations they can be forced to experience. I think that a lot of people turn a blind eye to them and who they are, and may also see them as beneath themselves. However there are homeless people on the street form all walks of life, and having come previously from different economic situations.A lot of people dont …	0	0	0
2	69c2	it gives an insight into the problems of persons with money issues and how it affects their overall well being. Not having being homeless, from this survey, I can have a better understanding of the possible confllicts the homeless feels everyday, thoug the survey is a little short.	0	0	0
2	70c2	This experience relates to several topics about empathy that I have studied in a class and it's interesting to be in a study concerning empathy and the homeless.	0	0	0
2	71c2	It makes me be more aware about the living experiences of homeless people.	0	0	0
2	72c2	It's an interesting concept. The idea of changing my perspective towards homelessness is a good one. I didn't do the VR part, so it was harder to put myself in the shoes of a homeless person than it would have been if I'd been able to do the VR, but it was still eye-opening.	0	0	0
2	73c2	I think images can be used to invoke a more visceral response in the respondent.	0	0	0
2	74c2	Being able to participate in this experiment was quite interesting, as I have never experienced something like this before.	0	0	0
2	75c2	interesting - I would be interested in the results	0	0	0
2	76c2	The experience has proved to be eye opening about some issues that come with being homeless.	0	0	0
2	77c2	love to help homeless BUT some time if thier so mean don't want to help but it up to them so it will be great if 3 or 5 people groups help homeless that be great!! Other thing if u see your old time friend homeless that will be great time yourself help and make homeless so happy to help!	0	0	0
2	77c2	I think that the examples and questions raised (idealy) have the potential to bring the plight of others closer to consciousness. People are so busy and wrapped up in their own lives and problems. They need to step back (and step forward) in making things more equal.	0	0	0
2	79c2	My participation was not what I expected it to be. I had many questions of clarification on the last survey relating to Prop A that prevented me from providing some information	0	0	0
2	80c2	Interesting. QUESTIONS ARE TOO VAGUE	0	0	0
2	gsb4c2	The questions seemed very repetitive - but perhaps that's part of getting closer to a proper evaluation?	0	0	0

## Sheet: Social Presence Data 3 & 4
PID	Condition	P1	P2	P3	P4	P5	P6
C501	4	5	5	4	4	2	1
c402	3	3	2	4	3	4	1
C501	4	2	2	2	3	4	2
C502*	4	4	4	3	3	4	3
c504	4	2	3	2	5	4	4
c504	4	3	2	2	3	3	5
C503	4	3	3	1	2	5	3
c404	3	3	2	2	4	4	2
C403	3	3	4	4	4	3	2
c506	4	3	2	3	3	2	3
c507	4	2	1	1	1	1	4
c408	3	4	4	3	2	2	2
c505	4	3	1	2	2	2	3
c407	3	3	3	3	2	1	5
c509	4	2	3	1	2	2	5
c510	4	3	5	3	2	1	3
c405	3	3	4	2	2	2	4
c409	3	3	2	1	2	1	4
c511	4	5	4	4	5	5	5
c410	3	4	3	3	3	2	4
c512	4	5	4	4	4	4	3
c513	4	4	3	3	4	5	3
c411	3	2	1	1	2	3	4
c412	3	4	3	3	5	4	3
c514	4	2	1	1	3	2	4
c413	3	3	3	4	2	2	4
c515	4	4	3	2	3	4	3
01c04	4	4	3	4	4	4	3
01c3	3	2	2	2	3	3	3
02c3	3	4	3	4	4	4	2
02c4	4	3	1	2	3	3	4
03c3	3	3	4	4	2	3	2
03c4	4	4	2	2	3	3	5
04c4	4	4	5	4	3	3	4
04c3	3	4	1	1	3	3	5
05c4	4	2	2	2	2	3	2
06c4	4	4	3	3	2	2	3
05c3	3	3	4	3	3	3	3
06c3	3	5	5	5	5	5	1
07c3	3	3	3	3	1	3	4
07c4	4	3	1	4	5	4	2
08c4	4	3	3	3	2	3	3
09c4	4	4	1	2	3	4	2
08c3	3	3	4	4	3	3	3
09c3	3	2	2	1	2	2	3
10c4	4	4	4	3	4	3	3
10c3	3	2	2	1	3	3	3
12c3	3	2	2	2	1	1	4
11c4	4	3	1	1	5	5	3
11c3	3	4	2	2	2	4	5
26c4	4	4	4	4	3	3	4
12c4	4	5	3	4	5	5	3
26c3	3	4	4	4	2	3	2
13c3	3	2	2	3	2	2	4
27c3	3	5	5	5	5	5	3
27c4	4	2	2	2	1	1	5
28c3	3	3	1	3	2	1	2
28c4	4	4	4	2	2	3	4
13c4	4	4	4	2	3	3	2
29c4	4	4	3	3	4	3	3
29c3	3	3	3	3	3	3	4
14c4	4	3	2	2	2	2	3
30c4	4	4	2	3	3	3	1
14c3	3	3	2	2	2	2	4
30c3	3	5	5	5	4	4	4
31c3	3	2	2	2	2	2	3
15c4	4	2	2	4	2	2	4
15c3	3	2	2	4	1	2	5
31c4	4	5	5	5	5	5	2
32c3	3	5	3	4	5	4	2
32c4	4	3	3	3	2	1	4
33c4	4	4	3	3	4	4	2
33c3	3	5	1	1	3	3	2
16c3	3	3	3	2	2	1	3
16c4	4	4	5	3	3	3	2
34c4	4	4	5	4	3	3	4
34c3	3	3	3	2	2	2	4
17c3	3	4	4	4	3	3	3
35c4	4	2	4	3	1	1	3
35c3	3	3	1	2	2	2	1
17c4	4	5	3	3	4	4	3
36c4	4	4	3	3	2	3	3
36c3	3	2	2	2	3	3	3
37c3	3	4	2	3	4	4	3
18c3	3	5	4	5	3	3	3
18c4	4	3	2	1	2	3	2
19c4	4	4	3	2	3	3	4
19c3	3	3	3	2	1	1	5
37c4	4	5	5	4	5	5	3
38c4	4	3	2	3	4	4	2
39c4	4	2	3	4	4	4	3
40c4	4	3	4	1	2	2	5
38c3	3	4	2	3	4	3	3
41c4	4	3	5	5	4	4	2
20c4	4	4	3	2	3	5	2
20c3	3	2	1	3	1	1	5
21c3	3	3	4	2	2	2	4
21c4	4	5	5	5	5	5	2
22c3	3	2	2	2	2	2	4
22c4	4	4	1	1	3	3	2
23c4	4	3	4	4	4	4	3
23c3	3	4	3	3	1	1	4
24c3	3	4	3	2	5	4	1
24c4	4	4	4	1	5	3	5
25c3	3	4	2	3	3	3	3
25c4	4	3	2	1	2	3	4
39c3	3	4	4	3	3	3	3
26c3	3	4	4	2	3	3	3
50c4	4	2	5	2	2	1	4
51c3	3	4	1	1	2	3	4
51c4	4	5	1	1	5	5	1
52c3	3	3	5	2	2	1	5
42c4	4	3	2	1	4	3	3
43c4	4	2	1	2	2	2	3
44c4	4	5	3	2	3	2	4
53c4	4	4	4	4	5	5	2
53c3	3	4	2	2	3	4	3
54c4	4	3	1	1	2	2	3
40c3	3	2	3	5	1	1	5
52c4	4	3	2	3	3	4	2
54c3	3	3	4	4	4	4	2
41c3	3	3	2	3	2	1	2
55c3	3	4	1	1	4	2	4
42c3	3	5	2	3	5	5	1
55c4	4	5	1	2	4	4	2
43c3	3	3	4	3	3	3	4
44c3	3	4	4	3	4	4	2
56c3	3	3	5	3	5	5	1
56c4	4	5	5	5	4	4	2
57c4	4	4	2	2	3	3	2
45c4	4	5	5	5	5	5	2
45c3	3	3	2	1	2	3	3
46c3	3	2	2	1	1	1	5
57c3	3	3	4	3	3	3	4
58c4	4	4	2	1	3	2	4
58c3	3	3	2	1	2	2	3
59c3	3	3	4	2	2	2	4
59c4	4	3	1	1	3	2	4
60c4	4	2	1	2	4	3	5
60c3	3	5	4	2	1	3	5
61c3	3	4	2	1	4	4	3
46c4	4	3	3	5	2	3	4
61c4	4	3	4	3	3	3	3
47c3	3	4	3	2	4	3	2
62c3	3	3	4	4	2	3	3
62c4	4	5	2	2	4	4	2
47c4	4	4	4	4	3	4	4
63c3	3	3	2	1	2	2	5
48c4	4	3	2	2	3	3	3
48c3	3	2	1	1	1	2	5
64c4	4	3	4	3	1	2	2
64c3	3	4	3	1	3	4	2
65c3	3	5	5	4	5	5	2
65c4	4	3	4	3	4	4	2
66c3	3	4	1	3	4	2	5
66c4	4	5	1	2	5	5	2
67c3	3	2	2	1	1	2	4
67c4	4	4	1	1	4	4	3
68c4	4	2	2	2	2	3	4
68c3	3	3	1	2	3	2	4
69c3	3	1	1	1	3	4	4
70c3	3	4	3	4	4	4	4
71c3	3	4	1	4	4	4	3
350c4	4	3	5	4	2	2	4
350c3	3	3	2	2	3	4	2
72c4	4	4	3	3	4	4	3
73c3	3	5	5	3	4	3	2
351c3	3	3	4	4	3	2	3
351c4	4	4	5	4	4	5	2
352c3	3	1	2	1	1	1	5
354c4	4	3	1	1	2	1	4
74c4	4	2	1	1	2	1	3
353c3	3	3	4	2	3	4	3
353c4	4	5	4	4	5	5	2
354c3	3	1	1	1	2	1	5
355c3	3	2	4	3	2	2	4
355c4	4	2	2	2	2	1	3
356c3	3	4	4	3	4	4	4
356c4	4	2	1	1	2	1	4
357c4	4	3	2	1	2	4	3
357c3	3	4	3	2	4	3	3
75c4	4	4	1	2	3	3	2
358c4	4	4	5	5	4	5	2
358c3	3	3	4	4	3	4	3
359c4	4	3	3	3	3	3	3
76c3	3	2	1	3	2	2	4
76c4	4	4	1	2	3	3	2
359c3	3	3	4	4	3	2	3
360c3	3	2	1	1	2	2	4
360c4	4	3	3	2	5	3	4
361c3	3	4	2	1	3	2	5
361c4	4	4	2	2	3	3	4
362c3	3	3	3	2	2	1	3
352c4	4	3	3	3	3	3	3
362c4	4	1	1	1	1	1	5
77c3	3	4	3	2	4	4	3
363c4	4	5	5	5	3	3	3
77c4	4	4	4	4	1	1	5
364c4	4	4	1	1	3	4	3
365c4	4	2	1	1	1	1	4
366c4	4	2	2	2	1	1	5
367c4	4	4	3	2	4	3	2
368c4	4	4	1	1	3	2	2
363c3	3	5	3	4	5	5	2
364c3	3	4	1	1	3	2	3
365c3	3	4	2	2	2	1	4
366c3	3	5	1	2	5	5	1
367c3	3	4	3	3	3	2	5
369c4	4	3	1	1	2	2	2
368c3	3	4	1	1	2	3	4
369c3	3	5	2	2	4	5	5
370c4	4	3	1	3	3	3	2
370c3	3	3	1	1	3	2	3
371c3	3	2	1	2	1	2	5
371c4	4	3	4	3	1	1	4
372c3	3	1	2	1	4	4	1
372c4	4	4	3	3	4	5	2
373c4	4	5	1	1	1	1	3
373c3	3	4	1	2	4	4	3
374c4	4	4	1	4	3	3	2
374c3	3	5	1	2	4	4	2
375c4	4	4	4	4	4	4	2
78c4	4	3	1	2	4	4	3
78c3	3	3	1	1	2	3	4
79c4	4	3	3	2	2	2	4
79c3	3	3	4	3	3	2	3
80c4	4	4	3	3	4	4	2
gsbc4	4	3	1	1	3	2	2
gsb2c3	3	2	1	1	1	1	4
gsb3c4	4	4	2	1	3	2	2
gsb6c4	4	4	3	2	4	3	4
